# Supplementary material for: Uranium and thorium complexes of the phosphaethynolate ion
Source: Chem Sci. 2015 Jul 20;6(11):6379–84. doi: 10.1039/c5sc02150b (PMC6054101; doi:10.1039/c5sc02150b)
Supplement: Supplementary file 2 [file SC-006-C5SC02150B-s002.cif]

# Electronic Supplementary Material (ESI) for Chemical Science.
# This journal is © The Royal Society of Chemistry 2015

####################################################################### 
# 
# This file contains crystal structure data downloaded from the 
# Cambridge Structural Database (CSD) hosted by the Cambridge 
# Crystallographic Data Centre (CCDC).
# 
# Full information about CCDC data access policies and citation 
# guidelines are available at http://www.ccdc.cam.ac.uk/access/V1 
# 
# Audit and citation data items may have been added by the CCDC. 
# Please retain this information to preserve the provenance of 
# this file and to allow appropriate attribution of the data. 
# 
#######################################################################

data_3
_database_code_depnum_ccdc_archive 'CCDC 1406759'
_audit_update_record             
;
2015-06-14 deposited with the CCDC.
2015-07-17 downloaded from the CCDC.
;

_audit_creation_method           SHELXL-2014/7
_shelx_SHELXL_version_number     2014/7
_chemical_name_systematic        ?
_chemical_name_common            '[U(OCP)(amid)3].[0.5toluene]'
_chemical_melting_point          ?
_chemical_formula_moiety         ?
_chemical_formula_sum            'C43.50 H73 N6 O P Si6 U'
_chemical_formula_weight         1133.61

loop_
_atom_type_symbol
_atom_type_description
_atom_type_scat_dispersion_real
_atom_type_scat_dispersion_imag
_atom_type_scat_source
C C 0.0033 0.0016 'International Tables Vol C Tables 4.2.6.8 and 6.1.1.4'
H H 0.0000 0.0000 'International Tables Vol C Tables 4.2.6.8 and 6.1.1.4'
N N 0.0061 0.0033 'International Tables Vol C Tables 4.2.6.8 and 6.1.1.4'
O O 0.0106 0.0060 'International Tables Vol C Tables 4.2.6.8 and 6.1.1.4'
Si Si 0.0817 0.0704 'International Tables Vol C Tables 4.2.6.8 and 6.1.1.4'
P P 0.1023 0.0942 'International Tables Vol C Tables 4.2.6.8 and 6.1.1.4'
U U -9.6767 9.6646 'International Tables Vol C Tables 4.2.6.8 and 6.1.1.4'

_space_group_crystal_system      triclinic
_space_group_IT_number           2
_space_group_name_H-M_alt        'P -1'
_space_group_name_Hall           '-P 1'

_shelx_space_group_comment       
;
The symmetry employed for this shelxl refinement is uniquely defined
by the following loop, which should always be used as a source of
symmetry information in preference to the above space-group names.
They are only intended as comments.
;

loop_
_space_group_symop_operation_xyz
'x, y, z'
'-x, -y, -z'

_cell_length_a                   11.5703(12)
_cell_length_b                   11.7055(13)
_cell_length_c                   21.152(2)
_cell_angle_alpha                86.747(5)
_cell_angle_beta                 83.810(5)
_cell_angle_gamma                75.030(5)
_cell_volume                     2750.1(5)
_cell_formula_units_Z            2
_cell_measurement_temperature    100(2)
_cell_measurement_reflns_used    9497
_cell_measurement_theta_min      2.33
_cell_measurement_theta_max      25.38

_exptl_crystal_description       block
_exptl_crystal_colour            green
_exptl_crystal_density_meas      ?
_exptl_crystal_density_method    ?
_exptl_crystal_density_diffrn    1.369
_exptl_crystal_F_000             1150
_exptl_transmission_factor_min   ?
_exptl_transmission_factor_max   ?
_exptl_crystal_size_max          0.600
_exptl_crystal_size_mid          0.600
_exptl_crystal_size_min          0.200
_exptl_absorpt_coefficient_mu    3.146
_shelx_estimated_absorpt_T_min   0.187
_shelx_estimated_absorpt_T_max   0.572
_exptl_absorpt_correction_type   multi-scan
_exptl_absorpt_correction_T_min  0.5545
_exptl_absorpt_correction_T_max  0.7452
_exptl_absorpt_process_details   SADABS
_exptl_absorpt_special_details   ?
_diffrn_ambient_temperature      100(2)
_diffrn_radiation_wavelength     0.71073
_diffrn_radiation_type           MoK\a
_diffrn_source                   ?
_diffrn_measurement_device_type  'Bruker APEX-II CCD'
_diffrn_measurement_method       'phi and omega scans'
_diffrn_detector_area_resol_mean 8.366
_diffrn_reflns_number            67609
_diffrn_reflns_av_unetI/netI     0.0219
_diffrn_reflns_av_R_equivalents  0.0326
_diffrn_reflns_limit_h_min       -13
_diffrn_reflns_limit_h_max       13
_diffrn_reflns_limit_k_min       -14
_diffrn_reflns_limit_k_max       14
_diffrn_reflns_limit_l_min       -25
_diffrn_reflns_limit_l_max       25
_diffrn_reflns_theta_min         1.802
_diffrn_reflns_theta_max         25.384
_diffrn_reflns_theta_full        25.000
_diffrn_measured_fraction_theta_max 0.995
_diffrn_measured_fraction_theta_full 0.998
_diffrn_reflns_Laue_measured_fraction_max 0.995
_diffrn_reflns_Laue_measured_fraction_full 0.998
_diffrn_reflns_point_group_measured_fraction_max 0.995
_diffrn_reflns_point_group_measured_fraction_full 0.998
_reflns_number_total             10048
_reflns_number_gt                9841
_reflns_threshold_expression     'I > 2\s(I)'
_reflns_Friedel_coverage         0.000
_reflns_Friedel_fraction_max     .
_reflns_Friedel_fraction_full    .

_reflns_special_details          
;
 Reflections were merged by SHELXL according to the crystal
 class for the calculation of statistics and refinement.
 
 _reflns_Friedel_fraction is defined as the number of unique
 Friedel pairs measured divided by the number that would be
 possible theoretically, ignoring centric projections and
 systematic absences.
;

_computing_data_collection       'Bruker APEX2'
_computing_cell_refinement       'Bruker SAINT'
_computing_data_reduction        'Bruker SAINT'
_computing_structure_solution    SIR-97
_computing_structure_refinement  'SHELXL-2014/7 (Sheldrick, 2014)'
_computing_molecular_graphics    'Bruker SHELXTL'
_computing_publication_material  'Bruker SHELXTL'
_refine_special_details          ?
_refine_ls_structure_factor_coef Fsqd
_refine_ls_matrix_type           full
_refine_ls_weighting_scheme      calc
_refine_ls_weighting_details     
'w=1/[\s^2^(Fo^2^)+10.2716P] where P=(Fo^2^+2Fc^2^)/3'
_atom_sites_solution_primary     ?
_atom_sites_solution_secondary   ?
_atom_sites_solution_hydrogens   geom
_refine_ls_hydrogen_treatment    constr
_refine_ls_extinction_method     none
_refine_ls_extinction_coef       .
_refine_ls_number_reflns         10048
_refine_ls_number_parameters     678
_refine_ls_number_restraints     48
_refine_ls_R_factor_all          0.0286
_refine_ls_R_factor_gt           0.0279
_refine_ls_wR_factor_ref         0.0702
_refine_ls_wR_factor_gt          0.0700
_refine_ls_goodness_of_fit_ref   1.371
_refine_ls_restrained_S_all      1.369
_refine_ls_shift/su_max          0.001
_refine_ls_shift/su_mean         0.000

loop_
_atom_site_label
_atom_site_type_symbol
_atom_site_fract_x
_atom_site_fract_y
_atom_site_fract_z
_atom_site_U_iso_or_equiv
_atom_site_adp_type
_atom_site_occupancy
_atom_site_site_symmetry_order
_atom_site_calc_flag
_atom_site_refinement_flags_posn
_atom_site_refinement_flags_adp
_atom_site_refinement_flags_occupancy
_atom_site_disorder_assembly
_atom_site_disorder_group
C1 C 0.6316(4) 0.4414(4) 0.7136(2) 0.0238(10) Uani 1 1 d . . . . .
C2 C 0.3352(4) 0.3212(4) 0.85640(19) 0.0150(9) Uani 1 1 d . . . . .
C3 C 0.2694(16) 0.3677(12) 0.9200(8) 0.013(3) Uani 0.5 1 d . U P A 1
C4 C 0.2264(8) 0.2962(10) 0.9663(4) 0.020(2) Uani 0.5 1 d . U P A 1
H4 H 0.2347 0.2152 0.9584 0.024 Uiso 0.5 1 calc R U P A 1
C5 C 0.1718(10) 0.3423(10) 1.0237(5) 0.033(2) Uani 0.5 1 d . . P A 1
H5 H 0.1437 0.2928 1.0557 0.040 Uiso 0.5 1 calc R U P A 1
C6 C 0.1577(13) 0.4616(14) 1.0351(7) 0.030(3) Uani 0.5 1 d . U P A 1
H6 H 0.1207 0.4927 1.0749 0.036 Uiso 0.5 1 calc R U P A 1
C7 C 0.1970(16) 0.5346(18) 0.9889(8) 0.032(4) Uani 0.5 1 d . . P A 1
H7 H 0.1850 0.6164 0.9961 0.038 Uiso 0.5 1 calc R U P A 1
C8 C 0.2544(9) 0.4868(10) 0.9317(5) 0.020(2) Uani 0.5 1 d . U P A 1
H8 H 0.2839 0.5361 0.9001 0.024 Uiso 0.5 1 calc R U P A 1
C3A C 0.2713(15) 0.4058(13) 0.9093(8) 0.012(3) Uani 0.5 1 d . U P A 2
C4A C 0.2539(9) 0.3560(10) 0.9695(5) 0.022(2) Uani 0.5 1 d . U P A 2
H4A H 0.2804 0.2730 0.9769 0.027 Uiso 0.5 1 calc R U P A 2
C5A C 0.1960(13) 0.4310(14) 1.0199(7) 0.030(3) Uani 0.5 1 d . U P A 2
H5A H 0.1842 0.3990 1.0617 0.036 Uiso 0.5 1 calc R U P A 2
C6A C 0.1574(16) 0.550(2) 1.0078(9) 0.037(4) Uani 0.5 1 d . . P A 2
H6A H 0.1181 0.5997 1.0417 0.044 Uiso 0.5 1 calc R U P A 2
C7A C 0.1740(11) 0.6002(10) 0.9467(6) 0.041(3) Uani 0.5 1 d . . P A 2
H7A H 0.1462 0.6830 0.9389 0.049 Uiso 0.5 1 calc R U P A 2
C8A C 0.2324(10) 0.5253(9) 0.8979(6) 0.027(2) Uani 0.5 1 d . U P A 2
H8A H 0.2454 0.5573 0.8563 0.033 Uiso 0.5 1 calc R U P A 2
C9 C 0.5482(5) 0.2704(5) 0.9737(2) 0.0332(12) Uani 1 1 d . . . . .
H9A H 0.6087 0.2899 0.9973 0.050 Uiso 1 1 calc R U . . .
H9B H 0.4678 0.3047 0.9946 0.050 Uiso 1 1 calc R U . . .
H9C H 0.5621 0.1842 0.9729 0.050 Uiso 1 1 calc R U . . .
C10 C 0.5490(5) 0.4926(5) 0.8912(3) 0.0361(13) Uani 1 1 d . . . . .
H10A H 0.6095 0.5059 0.9170 0.054 Uiso 1 1 calc R U . . .
H10B H 0.5630 0.5226 0.8477 0.054 Uiso 1 1 calc R U . . .
H10C H 0.4686 0.5341 0.9096 0.054 Uiso 1 1 calc R U . . .
C11 C 0.7090(4) 0.2537(6) 0.8511(2) 0.0369(14) Uani 1 1 d . . . . .
H11A H 0.7728 0.2678 0.8742 0.055 Uiso 1 1 calc R U . . .
H11B H 0.7150 0.1687 0.8514 0.055 Uiso 1 1 calc R U . . .
H11C H 0.7179 0.2836 0.8071 0.055 Uiso 1 1 calc R U . . .
C12 C 0.0313(8) 0.4604(9) 0.8481(4) 0.024(2) Uani 0.492(7) 1 d . . P B 1
H12A H 0.0644 0.5201 0.8235 0.036 Uiso 0.492(7) 1 calc R U P B 1
H12B H -0.0540 0.4742 0.8420 0.036 Uiso 0.492(7) 1 calc R U P B 1
H12C H 0.0400 0.4659 0.8934 0.036 Uiso 0.492(7) 1 calc R U P B 1
C13 C 0.0724(8) 0.3147(9) 0.7342(4) 0.021(2) Uani 0.492(7) 1 d . . P B 1
H13A H 0.1056 0.3750 0.7102 0.031 Uiso 0.492(7) 1 calc R U P B 1
H13B H 0.1025 0.2388 0.7131 0.031 Uiso 0.492(7) 1 calc R U P B 1
H13C H -0.0155 0.3385 0.7361 0.031 Uiso 0.492(7) 1 calc R U P B 1
C14 C 0.0620(9) 0.1912(9) 0.8621(5) 0.029(3) Uani 0.492(7) 1 d . . P B 1
H14A H -0.0252 0.2102 0.8603 0.043 Uiso 0.492(7) 1 calc R U P B 1
H14B H 0.0989 0.1134 0.8440 0.043 Uiso 0.492(7) 1 calc R U P B 1
H14C H 0.0797 0.1896 0.9065 0.043 Uiso 0.492(7) 1 calc R U P B 1
C12A C 0.0402(9) 0.4253(10) 0.7850(6) 0.039(3) Uani 0.508(7) 1 d . . P B 2
H12D H -0.0451 0.4260 0.7894 0.058 Uiso 0.508(7) 1 calc R U P B 2
H12E H 0.0510 0.4934 0.8065 0.058 Uiso 0.508(7) 1 calc R U P B 2
H12F H 0.0685 0.4299 0.7398 0.058 Uiso 0.508(7) 1 calc R U P B 2
C13A C 0.1164(9) 0.1581(10) 0.7738(5) 0.033(3) Uani 0.508(7) 1 d . . P B 2
H13D H 0.1638 0.0873 0.7948 0.050 Uiso 0.508(7) 1 calc R U P B 2
H13E H 0.0331 0.1528 0.7746 0.050 Uiso 0.508(7) 1 calc R U P B 2
H13F H 0.1504 0.1637 0.7296 0.050 Uiso 0.508(7) 1 calc R U P B 2
C14A C 0.0580(8) 0.2627(9) 0.9035(4) 0.025(2) Uani 0.508(7) 1 d . . P B 2
H14D H 0.1091 0.1885 0.9194 0.037 Uiso 0.508(7) 1 calc R U P B 2
H14E H 0.0573 0.3269 0.9315 0.037 Uiso 0.508(7) 1 calc R U P B 2
H14F H -0.0241 0.2546 0.9029 0.037 Uiso 0.508(7) 1 calc R U P B 2
C15 C 0.3203(4) 0.2724(4) 0.63321(19) 0.0144(9) Uani 1 1 d . . . . .
C16 C 0.2621(4) 0.2970(4) 0.5713(2) 0.0185(9) Uani 1 1 d . . . . .
C17 C 0.3292(4) 0.3163(5) 0.5152(2) 0.0288(11) Uani 1 1 d . . . . .
H17 H 0.4126 0.3106 0.5152 0.035 Uiso 1 1 calc R U . . .
C18 C 0.2749(5) 0.3439(5) 0.4588(2) 0.0377(13) Uani 1 1 d . . . . .
H18 H 0.3213 0.3568 0.4205 0.045 Uiso 1 1 calc R U . . .
C19 C 0.1542(5) 0.3524(5) 0.4584(2) 0.0387(14) Uani 1 1 d . . . . .
H19 H 0.1172 0.3713 0.4199 0.046 Uiso 1 1 calc R U . . .
C20 C 0.0867(5) 0.3336(5) 0.5141(3) 0.0364(13) Uani 1 1 d . . . . .
H20 H 0.0032 0.3401 0.5139 0.044 Uiso 1 1 calc R U . . .
C21 C 0.1410(4) 0.3049(5) 0.5708(2) 0.0284(11) Uani 1 1 d . . . . .
H21 H 0.0947 0.2908 0.6089 0.034 Uiso 1 1 calc R U . . .
C22 C 0.4293(5) 0.5537(5) 0.5880(2) 0.0318(12) Uani 1 1 d . . . . .
H22A H 0.4083 0.6394 0.5796 0.048 Uiso 1 1 calc R U . . .
H22B H 0.5067 0.5297 0.6061 0.048 Uiso 1 1 calc R U . . .
H22C H 0.4351 0.5130 0.5481 0.048 Uiso 1 1 calc R U . . .
C23 C 0.3084(4) 0.5811(4) 0.7234(2) 0.0267(11) Uani 1 1 d . . . . .
H23A H 0.2909 0.6673 0.7177 0.040 Uiso 1 1 calc R U . . .
H23B H 0.2461 0.5602 0.7535 0.040 Uiso 1 1 calc R U . . .
H23C H 0.3869 0.5513 0.7400 0.040 Uiso 1 1 calc R U . . .
C24 C 0.1625(5) 0.5757(5) 0.6137(3) 0.0324(12) Uani 1 1 d . . . . .
H24A H 0.1507 0.6609 0.6052 0.049 Uiso 1 1 calc R U . . .
H24B H 0.1604 0.5368 0.5742 0.049 Uiso 1 1 calc R U . . .
H24C H 0.0983 0.5620 0.6451 0.049 Uiso 1 1 calc R U . . .
C26 C 0.2440(10) -0.0198(9) 0.7124(6) 0.044(3) Uani 0.544(9) 1 d . . P C 1
H26A H 0.1645 0.0363 0.7164 0.066 Uiso 0.544(9) 1 calc R U P C 1
H26B H 0.2348 -0.0996 0.7074 0.066 Uiso 0.544(9) 1 calc R U P C 1
H26C H 0.2844 -0.0184 0.7506 0.066 Uiso 0.544(9) 1 calc R U P C 1
C27 C 0.4822(8) -0.0769(8) 0.6315(5) 0.031(2) Uani 0.544(9) 1 d . . P C 1
H27A H 0.4733 -0.1520 0.6171 0.046 Uiso 0.544(9) 1 calc R U P C 1
H27B H 0.5407 -0.0488 0.6018 0.046 Uiso 0.544(9) 1 calc R U P C 1
H27C H 0.5105 -0.0886 0.6740 0.046 Uiso 0.544(9) 1 calc R U P C 1
C25 C 0.2506(12) 0.0236(11) 0.5707(7) 0.042(3) Uani 0.544(9) 1 d . . P C 1
H25A H 0.1755 0.0858 0.5770 0.063 Uiso 0.544(9) 1 calc R U P C 1
H25B H 0.2934 0.0369 0.5295 0.063 Uiso 0.544(9) 1 calc R U P C 1
H25C H 0.2323 -0.0537 0.5716 0.063 Uiso 0.544(9) 1 calc R U P C 1
C26A C 0.3977(14) -0.0904(10) 0.6898(6) 0.046(4) Uani 0.456(9) 1 d . . P C 2
H26D H 0.3915 -0.1653 0.6737 0.069 Uiso 0.456(9) 1 calc R U P C 2
H26E H 0.4819 -0.0955 0.6956 0.069 Uiso 0.456(9) 1 calc R U P C 2
H26F H 0.3489 -0.0751 0.7308 0.069 Uiso 0.456(9) 1 calc R U P C 2
C27A C 0.4719(13) -0.0097(12) 0.5577(7) 0.052(4) Uani 0.456(9) 1 d . . P C 2
H27D H 0.4726 -0.0861 0.5408 0.078 Uiso 0.456(9) 1 calc R U P C 2
H27E H 0.4526 0.0525 0.5246 0.078 Uiso 0.456(9) 1 calc R U P C 2
H27F H 0.5511 -0.0130 0.5712 0.078 Uiso 0.456(9) 1 calc R U P C 2
C25A C 0.2076(14) 0.0144(14) 0.6060(9) 0.047(4) Uani 0.456(9) 1 d . . P C 2
H25D H 0.2169 -0.0671 0.5936 0.071 Uiso 0.456(9) 1 calc R U P C 2
H25E H 0.1416 0.0353 0.6399 0.071 Uiso 0.456(9) 1 calc R U P C 2
H25F H 0.1895 0.0682 0.5691 0.071 Uiso 0.456(9) 1 calc R U P C 2
C28 C 0.6503(4) 0.0287(4) 0.7385(2) 0.0155(9) Uani 1 1 d . . . . .
C29 C 0.7661(4) -0.0629(4) 0.7465(2) 0.0192(9) Uani 1 1 d . . . . .
C30 C 0.8632(4) -0.0295(4) 0.7659(2) 0.0221(10) Uani 1 1 d . . . . .
H30 H 0.8555 0.0512 0.7741 0.026 Uiso 1 1 calc R U . . .
C31 C 0.9706(4) -0.1117(4) 0.7735(3) 0.0289(11) Uani 1 1 d . . . . .
H31 H 1.0358 -0.0882 0.7877 0.035 Uiso 1 1 calc R U . . .
C32 C 0.9823(4) -0.2278(5) 0.7602(3) 0.0366(13) Uani 1 1 d . . . . .
H32 H 1.0563 -0.2845 0.7650 0.044 Uiso 1 1 calc R U . . .
C33 C 0.8875(4) -0.2630(4) 0.7401(3) 0.0359(13) Uani 1 1 d . . . . .
H33 H 0.8965 -0.3435 0.7309 0.043 Uiso 1 1 calc R U . . .
C34 C 0.7789(4) -0.1801(4) 0.7333(2) 0.0274(11) Uani 1 1 d . . . . .
H34 H 0.7134 -0.2041 0.7196 0.033 Uiso 1 1 calc R U . . .
C35 C 0.8653(4) 0.1954(5) 0.6478(3) 0.0319(12) Uani 1 1 d . . . . .
H35A H 0.9215 0.2002 0.6102 0.048 Uiso 1 1 calc R U . . .
H35B H 0.8261 0.2754 0.6624 0.048 Uiso 1 1 calc R U . . .
H35C H 0.9092 0.1489 0.6816 0.048 Uiso 1 1 calc R U . . .
C36 C 0.8270(5) -0.0234(5) 0.5918(3) 0.0350(13) Uani 1 1 d . . . . .
H36A H 0.8844 -0.0120 0.5560 0.053 Uiso 1 1 calc R U . . .
H36B H 0.8699 -0.0756 0.6243 0.053 Uiso 1 1 calc R U . . .
H36C H 0.7675 -0.0592 0.5769 0.053 Uiso 1 1 calc R U . . .
C37 C 0.6587(4) 0.2199(5) 0.5675(2) 0.0279(11) Uani 1 1 d . . . . .
H37A H 0.7116 0.2310 0.5295 0.042 Uiso 1 1 calc R U . . .
H37B H 0.5975 0.1829 0.5558 0.042 Uiso 1 1 calc R U . . .
H37C H 0.6195 0.2969 0.5860 0.042 Uiso 1 1 calc R U . . .
C38 C 0.3980(5) 0.0214(5) 0.8958(2) 0.0326(12) Uani 1 1 d . . . . .
H38A H 0.4015 0.1028 0.9018 0.049 Uiso 1 1 calc R U . . .
H38B H 0.3268 0.0225 0.8743 0.049 Uiso 1 1 calc R U . . .
H38C H 0.3933 -0.0197 0.9373 0.049 Uiso 1 1 calc R U . . .
C39A C 0.524(3) -0.1982(12) 0.8374(11) 0.063(6) Uani 0.62(4) 1 d . . P D 1
H39A H 0.4618 -0.1968 0.8095 0.095 Uiso 0.62(4) 1 calc R U P D 1
H39B H 0.5040 -0.2331 0.8790 0.095 Uiso 0.62(4) 1 calc R U P D 1
H39C H 0.6017 -0.2457 0.8185 0.095 Uiso 0.62(4) 1 calc R U P D 1
C39B C 0.4962(14) -0.2051(16) 0.8114(13) 0.020(5) Uani 0.38(4) 1 d . . P D 2
H39D H 0.4367 -0.1794 0.7804 0.031 Uiso 0.38(4) 1 calc R U P D 2
H39E H 0.4639 -0.2496 0.8465 0.031 Uiso 0.38(4) 1 calc R U P D 2
H39F H 0.5700 -0.2557 0.7906 0.031 Uiso 0.38(4) 1 calc R U P D 2
C40A C 0.6624(13) -0.062(3) 0.9027(9) 0.051(5) Uani 0.62(4) 1 d . . P D 1
H40A H 0.6408 -0.0948 0.9447 0.076 Uiso 0.62(4) 1 calc R U P D 1
H40B H 0.6713 0.0180 0.9070 0.076 Uiso 0.62(4) 1 calc R U P D 1
H40C H 0.7384 -0.1125 0.8841 0.076 Uiso 0.62(4) 1 calc R U P D 1
C40B C 0.6609(17) -0.114(2) 0.8870(10) 0.020(5) Uani 0.38(4) 1 d . . P D 2
H40D H 0.7200 -0.1717 0.8605 0.031 Uiso 0.38(4) 1 calc R U P D 2
H40E H 0.6380 -0.1532 0.9269 0.031 Uiso 0.38(4) 1 calc R U P D 2
H40F H 0.6959 -0.0499 0.8965 0.031 Uiso 0.38(4) 1 calc R U P D 2
C105 C 1.0387(12) 0.0235(12) 0.0458(6) 0.036(3) Uani 0.5 1 d . . P E -1
H105 H 1.0681 0.0499 0.0811 0.043 Uiso 0.5 1 calc R U P E -1
C100 C 1.1642(9) -0.1700(10) -0.0971(5) 0.032(2) Uani 0.5 1 d . . P E -1
H10D H 1.1902 -0.1200 -0.1316 0.047 Uiso 0.5 1 calc R U P E -1
H10E H 1.1248 -0.2243 -0.1146 0.047 Uiso 0.5 1 calc R U P E -1
H10F H 1.2342 -0.2156 -0.0764 0.047 Uiso 0.5 1 calc R U P E -1
C104 C 0.9171(12) 0.0572(14) 0.0374(8) 0.034(3) Uani 0.5 1 d . . P E -1
H104 H 0.8625 0.1109 0.0655 0.041 Uiso 0.5 1 calc R U P E -1
C106 C 1.1175(12) -0.0502(12) 0.0012(7) 0.029(3) Uani 0.5 1 d . . P E -1
H106 H 1.2011 -0.0711 0.0060 0.035 Uiso 0.5 1 calc R U P E -1
C101 C 1.0776(14) -0.0936(12) -0.0494(7) 0.028(4) Uiso 0.5 1 d . . P E -1
C102 C 0.9563(12) -0.0638(12) -0.0551(6) 0.029(4) Uiso 0.5 1 d . . P E -1
H102 H 0.9264 -0.0948 -0.0886 0.035 Uiso 0.5 1 calc R U P E -1
C103 C 0.8765(15) 0.0119(13) -0.0121(8) 0.033(4) Uiso 0.5 1 d . . P E -1
H103 H 0.7930 0.0325 -0.0171 0.039 Uiso 0.5 1 calc R U P E -1
N2 N 0.2760(3) 0.2834(3) 0.81457(16) 0.0143(7) Uani 1 1 d . . . . .
N3 N 0.3426(3) 0.3610(3) 0.66262(16) 0.0162(8) Uani 1 1 d . . . . .
N4 N 0.3527(3) 0.1645(3) 0.65958(16) 0.0148(7) Uani 1 1 d . . . . .
N5 N 0.6441(3) 0.1107(3) 0.69172(16) 0.0147(7) Uani 1 1 d . . . . .
N6 N 0.5513(3) 0.0347(3) 0.77916(17) 0.0179(8) Uani 1 1 d . . . . .
O1 O 0.5710(3) 0.3698(3) 0.71627(14) 0.0207(7) Uani 1 1 d . . . . .
Si1 Si 0.55976(11) 0.33211(11) 0.89027(6) 0.0190(3) Uani 1 1 d . . . . .
Si2 Si 0.12038(11) 0.29845(14) 0.81848(6) 0.0265(3) Uani 1 1 d . . . . .
Si3 Si 0.31076(11) 0.51370(11) 0.64541(6) 0.0187(3) Uani 1 1 d . . . . .
Si4 Si 0.34465(14) 0.02715(12) 0.63425(8) 0.0338(4) Uani 1 1 d . . . . .
Si5 Si 0.74911(11) 0.12295(11) 0.62685(6) 0.0178(3) Uani 1 1 d . . . . .
Si6 Si 0.53437(12) -0.05653(13) 0.84673(7) 0.0331(4) Uani 1 1 d . . . . .
P1 P 0.71086(16) 0.53297(15) 0.71112(7) 0.0438(4) Uani 1 1 d . . . . .
U1 U 0.45842(2) 0.23452(2) 0.73844(2) 0.00887(5) Uani 1 1 d . . . . .
N1 N 0.4541(3) 0.3007(3) 0.84503(15) 0.0142(7) Uani 1 1 d . . . . .

loop_
_atom_site_aniso_label
_atom_site_aniso_U_11
_atom_site_aniso_U_22
_atom_site_aniso_U_33
_atom_site_aniso_U_23
_atom_site_aniso_U_13
_atom_site_aniso_U_12
C1 0.027(3) 0.026(3) 0.018(2) 0.0009(19) -0.0045(19) -0.007(2)
C2 0.017(2) 0.016(2) 0.011(2) 0.0011(16) -0.0030(16) -0.0040(18)
C3 0.017(5) 0.010(6) 0.012(7) -0.001(5) -0.002(4) -0.002(5)
C4 0.017(4) 0.023(5) 0.018(4) 0.001(4) 0.003(3) -0.004(4)
C5 0.033(6) 0.035(6) 0.022(5) 0.006(4) 0.006(4) 0.005(5)
C6 0.029(7) 0.032(7) 0.025(6) -0.007(5) 0.005(5) -0.004(5)
C7 0.035(11) 0.038(9) 0.024(10) -0.008(8) 0.003(7) -0.014(8)
C8 0.022(5) 0.019(5) 0.018(5) -0.003(4) -0.003(4) -0.003(4)
C3A 0.008(5) 0.013(7) 0.016(6) 0.003(6) 0.002(4) -0.007(5)
C4A 0.020(5) 0.020(5) 0.023(5) 0.001(4) 0.000(4) 0.001(4)
C5A 0.028(7) 0.037(7) 0.023(6) -0.011(5) 0.004(5) -0.004(5)
C6A 0.030(10) 0.051(10) 0.028(11) -0.023(8) 0.005(7) -0.007(8)
C7A 0.046(7) 0.020(6) 0.050(8) -0.019(6) 0.016(6) 0.000(5)
C8A 0.033(5) 0.018(5) 0.024(5) -0.005(4) 0.006(4) 0.001(4)
C9 0.035(3) 0.044(3) 0.018(2) -0.004(2) -0.009(2) -0.002(2)
C10 0.043(3) 0.041(3) 0.033(3) -0.008(2) -0.007(2) -0.024(3)
C11 0.015(2) 0.067(4) 0.024(3) -0.011(3) -0.006(2) 0.002(2)
C12 0.018(5) 0.030(5) 0.021(5) -0.004(4) -0.002(4) 0.002(4)
C13 0.006(4) 0.036(6) 0.019(5) -0.001(4) -0.001(3) -0.004(4)
C14 0.019(5) 0.036(6) 0.032(6) 0.005(5) 0.001(4) -0.010(4)
C12A 0.016(5) 0.036(6) 0.062(8) 0.018(5) -0.009(5) -0.006(4)
C13A 0.018(5) 0.055(7) 0.032(6) -0.018(5) 0.003(4) -0.019(5)
C14A 0.012(4) 0.033(5) 0.028(5) -0.006(4) 0.010(4) -0.007(4)
C15 0.008(2) 0.022(2) 0.013(2) 0.0000(17) 0.0002(16) -0.0035(17)
C16 0.019(2) 0.021(2) 0.016(2) -0.0013(17) -0.0071(17) -0.0029(19)
C17 0.021(3) 0.042(3) 0.019(2) -0.001(2) -0.0015(19) 0.001(2)
C18 0.037(3) 0.056(4) 0.015(2) 0.004(2) -0.007(2) -0.001(3)
C19 0.047(4) 0.045(3) 0.024(3) 0.002(2) -0.024(2) -0.004(3)
C20 0.026(3) 0.048(3) 0.038(3) 0.004(3) -0.022(2) -0.009(3)
C21 0.023(3) 0.038(3) 0.029(3) 0.006(2) -0.009(2) -0.014(2)
C22 0.032(3) 0.031(3) 0.027(3) 0.011(2) 0.004(2) -0.004(2)
C23 0.025(3) 0.020(2) 0.033(3) -0.004(2) 0.002(2) -0.004(2)
C24 0.030(3) 0.028(3) 0.035(3) 0.008(2) -0.011(2) 0.001(2)
C26 0.037(6) 0.033(6) 0.063(8) -0.004(5) 0.012(5) -0.017(5)
C27 0.023(5) 0.024(5) 0.047(6) -0.016(4) -0.001(4) -0.007(4)
C25 0.037(7) 0.036(6) 0.056(8) -0.017(6) -0.024(6) -0.002(6)
C26A 0.071(10) 0.024(6) 0.049(8) 0.005(6) -0.032(7) -0.015(6)
C27A 0.057(9) 0.038(8) 0.062(9) -0.034(7) 0.032(7) -0.023(7)
C25A 0.044(9) 0.042(8) 0.065(11) -0.035(8) -0.002(8) -0.021(7)
C28 0.016(2) 0.011(2) 0.021(2) -0.0022(17) -0.0014(17) -0.0040(17)
C29 0.012(2) 0.017(2) 0.025(2) 0.0023(18) 0.0014(18) -0.0007(18)
C30 0.019(2) 0.021(2) 0.025(2) -0.0016(19) 0.0007(19) -0.0034(19)
C31 0.015(2) 0.030(3) 0.043(3) 0.000(2) -0.005(2) -0.007(2)
C32 0.015(3) 0.024(3) 0.065(4) 0.003(3) -0.002(2) 0.003(2)
C33 0.022(3) 0.013(2) 0.071(4) -0.002(2) -0.006(3) -0.001(2)
C34 0.019(2) 0.019(2) 0.044(3) -0.001(2) -0.003(2) -0.003(2)
C35 0.020(3) 0.037(3) 0.039(3) 0.003(2) 0.002(2) -0.013(2)
C36 0.037(3) 0.031(3) 0.030(3) -0.008(2) 0.010(2) 0.000(2)
C37 0.027(3) 0.033(3) 0.021(2) 0.003(2) -0.001(2) -0.006(2)
C38 0.027(3) 0.033(3) 0.031(3) 0.017(2) 0.004(2) -0.002(2)
C39A 0.122(15) 0.025(6) 0.044(10) -0.002(6) 0.022(10) -0.033(8)
C39B 0.018(8) 0.018(7) 0.027(11) -0.005(7) 0.006(6) -0.010(5)
C40A 0.037(6) 0.090(15) 0.024(7) 0.025(9) -0.011(5) -0.016(9)
C40B 0.019(7) 0.026(10) 0.012(8) 0.004(6) -0.005(6) 0.002(7)
C105 0.050(9) 0.029(7) 0.036(7) -0.007(6) -0.003(6) -0.021(6)
C100 0.021(5) 0.043(6) 0.031(5) 0.007(5) -0.011(4) -0.007(5)
C104 0.041(8) 0.031(8) 0.029(8) -0.002(7) 0.001(6) -0.009(6)
C106 0.030(7) 0.022(7) 0.037(8) -0.007(6) 0.000(5) -0.010(5)
N2 0.0144(18) 0.0181(18) 0.0117(17) -0.0024(14) 0.0008(14) -0.0068(15)
N3 0.0173(19) 0.0182(19) 0.0134(17) 0.0016(14) -0.0057(14) -0.0035(15)
N4 0.0163(18) 0.0185(19) 0.0118(17) -0.0021(14) -0.0043(14) -0.0069(15)
N5 0.0102(17) 0.0165(18) 0.0170(18) -0.0009(14) 0.0010(14) -0.0034(14)
N6 0.0143(19) 0.0121(18) 0.024(2) 0.0015(15) 0.0011(15) 0.0002(15)
O1 0.0209(17) 0.0193(16) 0.0237(17) 0.0004(13) -0.0021(13) -0.0086(14)
Si1 0.0157(6) 0.0268(7) 0.0143(6) -0.0068(5) -0.0050(5) -0.0024(5)
Si2 0.0157(6) 0.0506(9) 0.0174(6) -0.0083(6) 0.0031(5) -0.0161(6)
Si3 0.0187(6) 0.0152(6) 0.0199(6) 0.0045(5) -0.0023(5) -0.0008(5)
Si4 0.0451(9) 0.0197(7) 0.0452(9) 0.0005(6) -0.0302(7) -0.0134(6)
Si5 0.0126(6) 0.0215(6) 0.0181(6) -0.0017(5) 0.0026(5) -0.0035(5)
Si6 0.0197(7) 0.0266(8) 0.0424(9) 0.0227(6) 0.0069(6) 0.0040(6)
P1 0.0628(11) 0.0466(9) 0.0396(8) 0.0075(7) -0.0125(7) -0.0441(9)
U1 0.00843(8) 0.00959(8) 0.00856(7) -0.00102(5) -0.00144(5) -0.00186(5)
N1 0.0145(18) 0.0163(18) 0.0104(17) -0.0023(14) -0.0010(14) -0.0010(15)

_geom_special_details            
;
 All esds (except the esd in the dihedral angle between two l.s. planes)
 are estimated using the full covariance matrix.  The cell esds are taken
 into account individually in the estimation of esds in distances, angles
 and torsion angles; correlations between esds in cell parameters are only
 used when they are defined by crystal symmetry.  An approximate (isotropic)
 treatment of cell esds is used for estimating esds involving l.s. planes.
;

loop_
_geom_bond_atom_site_label_1
_geom_bond_atom_site_label_2
_geom_bond_distance
_geom_bond_site_symmetry_2
_geom_bond_publ_flag
C1 O1 1.219(6) . ?
C1 P1 1.576(5) . ?
C2 N1 1.332(5) . ?
C2 N2 1.334(5) . ?
C2 C3 1.527(16) . ?
C2 C3A 1.532(17) . ?
C2 U1 2.839(4) . ?
C3 C4 1.388(17) . ?
C3 C8 1.393(16) . ?
C4 C5 1.378(14) . ?
C4 H4 0.9500 . ?
C5 C6 1.395(19) . ?
C5 H5 0.9500 . ?
C6 C7 1.38(3) . ?
C6 H6 0.9500 . ?
C7 C8 1.390(18) . ?
C7 H7 0.9500 . ?
C8 H8 0.9500 . ?
C3A C8A 1.370(17) . ?
C3A C4A 1.387(17) . ?
C4A C5A 1.415(17) . ?
C4A H4A 0.9500 . ?
C5A C6A 1.36(3) . ?
C5A H5A 0.9500 . ?
C6A C7A 1.41(2) . ?
C6A H6A 0.9500 . ?
C7A C8A 1.391(14) . ?
C7A H7A 0.9500 . ?
C8A H8A 0.9500 . ?
C9 Si1 1.874(5) . ?
C9 H9A 0.9800 . ?
C9 H9B 0.9800 . ?
C9 H9C 0.9800 . ?
C10 Si1 1.851(5) . ?
C10 H10A 0.9800 . ?
C10 H10B 0.9800 . ?
C10 H10C 0.9800 . ?
C11 Si1 1.863(5) . ?
C11 H11A 0.9800 . ?
C11 H11B 0.9800 . ?
C11 H11C 0.9800 . ?
C12 Si2 2.009(9) . ?
C12 H12A 0.9800 . ?
C12 H12B 0.9800 . ?
C12 H12C 0.9800 . ?
C13 Si2 1.908(9) . ?
C13 H13A 0.9800 . ?
C13 H13B 0.9800 . ?
C13 H13C 0.9800 . ?
C14 Si2 1.748(10) . ?
C14 H14A 0.9800 . ?
C14 H14B 0.9800 . ?
C14 H14C 0.9800 . ?
C12A Si2 1.696(10) . ?
C12A H12D 0.9800 . ?
C12A H12E 0.9800 . ?
C12A H12F 0.9800 . ?
C13A Si2 1.954(10) . ?
C13A H13D 0.9800 . ?
C13A H13E 0.9800 . ?
C13A H13F 0.9800 . ?
C14A Si2 1.929(9) . ?
C14A H14D 0.9800 . ?
C14A H14E 0.9800 . ?
C14A H14F 0.9800 . ?
C15 N4 1.330(5) . ?
C15 N3 1.333(5) . ?
C15 C16 1.515(6) . ?
C15 U1 2.827(4) . ?
C16 C21 1.381(6) . ?
C16 C17 1.388(6) . ?
C17 C18 1.391(7) . ?
C17 H17 0.9500 . ?
C18 C19 1.375(8) . ?
C18 H18 0.9500 . ?
C19 C20 1.381(8) . ?
C19 H19 0.9500 . ?
C20 C21 1.397(7) . ?
C20 H20 0.9500 . ?
C21 H21 0.9500 . ?
C22 Si3 1.866(5) . ?
C22 H22A 0.9800 . ?
C22 H22B 0.9800 . ?
C22 H22C 0.9800 . ?
C23 Si3 1.863(5) . ?
C23 H23A 0.9800 . ?
C23 H23B 0.9800 . ?
C23 H23C 0.9800 . ?
C24 Si3 1.862(5) . ?
C24 H24A 0.9800 . ?
C24 H24B 0.9800 . ?
C24 H24C 0.9800 . ?
C26 Si4 2.050(10) . ?
C26 H26A 0.9800 . ?
C26 H26B 0.9800 . ?
C26 H26C 0.9800 . ?
C27 Si4 1.734(9) . ?
C27 H27A 0.9800 . ?
C27 H27B 0.9800 . ?
C27 H27C 0.9800 . ?
C25 Si4 1.827(11) . ?
C25 H25A 0.9800 . ?
C25 H25B 0.9800 . ?
C25 H25C 0.9800 . ?
C26A Si4 1.786(12) . ?
C26A H26D 0.9800 . ?
C26A H26E 0.9800 . ?
C26A H26F 0.9800 . ?
C27A Si4 2.052(12) . ?
C27A H27D 0.9800 . ?
C27A H27E 0.9800 . ?
C27A H27F 0.9800 . ?
C25A Si4 1.797(14) . ?
C25A H25D 0.9800 . ?
C25A H25E 0.9800 . ?
C25A H25F 0.9800 . ?
C28 N5 1.334(5) . ?
C28 N6 1.344(5) . ?
C28 C29 1.504(6) . ?
C28 U1 2.823(4) . ?
C29 C34 1.383(6) . ?
C29 C30 1.388(6) . ?
C30 C31 1.380(7) . ?
C30 H30 0.9500 . ?
C31 C32 1.372(7) . ?
C31 H31 0.9500 . ?
C32 C33 1.381(7) . ?
C32 H32 0.9500 . ?
C33 C34 1.391(7) . ?
C33 H33 0.9500 . ?
C34 H34 0.9500 . ?
C35 Si5 1.866(5) . ?
C35 H35A 0.9800 . ?
C35 H35B 0.9800 . ?
C35 H35C 0.9800 . ?
C36 Si5 1.870(5) . ?
C36 H36A 0.9800 . ?
C36 H36B 0.9800 . ?
C36 H36C 0.9800 . ?
C37 Si5 1.862(5) . ?
C37 H37A 0.9800 . ?
C37 H37B 0.9800 . ?
C37 H37C 0.9800 . ?
C38 Si6 1.846(5) . ?
C38 H38A 0.9800 . ?
C38 H38B 0.9800 . ?
C38 H38C 0.9800 . ?
C39A Si6 1.716(17) . ?
C39A H39A 0.9800 . ?
C39A H39B 0.9800 . ?
C39A H39C 0.9800 . ?
C39B Si6 2.10(2) . ?
C39B H39D 0.9800 . ?
C39B H39E 0.9800 . ?
C39B H39F 0.9800 . ?
C40A Si6 1.980(17) . ?
C40A H40A 0.9800 . ?
C40A H40B 0.9800 . ?
C40A H40C 0.9800 . ?
C40B Si6 1.737(19) . ?
C40B H40D 0.9800 . ?
C40B H40E 0.9800 . ?
C40B H40F 0.9800 . ?
C105 C104 1.389(19) . ?
C105 C106 1.401(19) . ?
C105 H105 0.9500 . ?
C100 C101 1.498(17) . ?
C100 H10D 0.9800 . ?
C100 H10E 0.9800 . ?
C100 H10F 0.9800 . ?
C104 C103 1.38(2) . ?
C104 H104 0.9500 . ?
C106 C101 1.381(18) . ?
C106 H106 0.9500 . ?
C101 C102 1.37(2) . ?
C102 C103 1.40(2) . ?
C102 H102 0.9500 . ?
C103 H103 0.9500 . ?
N2 Si2 1.756(4) . ?
N2 U1 2.475(3) . ?
N3 Si3 1.754(4) . ?
N3 U1 2.393(3) . ?
N4 Si4 1.751(4) . ?
N4 U1 2.462(3) . ?
N5 Si5 1.757(3) . ?
N5 U1 2.406(3) . ?
N6 Si6 1.759(4) . ?
N6 U1 2.458(3) . ?
O1 U1 2.297(3) . ?
Si1 N1 1.752(4) . ?
U1 N1 2.417(3) . ?

loop_
_geom_angle_atom_site_label_1
_geom_angle_atom_site_label_2
_geom_angle_atom_site_label_3
_geom_angle
_geom_angle_site_symmetry_1
_geom_angle_site_symmetry_3
_geom_angle_publ_flag
O1 C1 P1 179.1(4) . . ?
N1 C2 N2 118.0(4) . . ?
N1 C2 C3 121.6(7) . . ?
N2 C2 C3 119.6(7) . . ?
N1 C2 C3A 118.4(7) . . ?
N2 C2 C3A 122.6(7) . . ?
N1 C2 U1 58.1(2) . . ?
N2 C2 U1 60.6(2) . . ?
C3 C2 U1 179.7(7) . . ?
C3A C2 U1 161.5(6) . . ?
C4 C3 C8 119.3(13) . . ?
C4 C3 C2 122.8(11) . . ?
C8 C3 C2 117.8(11) . . ?
C5 C4 C3 120.1(12) . . ?
C5 C4 H4 119.9 . . ?
C3 C4 H4 119.9 . . ?
C4 C5 C6 120.1(11) . . ?
C4 C5 H5 120.0 . . ?
C6 C5 H5 120.0 . . ?
C7 C6 C5 120.5(13) . . ?
C7 C6 H6 119.7 . . ?
C5 C6 H6 119.7 . . ?
C6 C7 C8 119.0(17) . . ?
C6 C7 H7 120.5 . . ?
C8 C7 H7 120.5 . . ?
C7 C8 C3 120.9(13) . . ?
C7 C8 H8 119.6 . . ?
C3 C8 H8 119.6 . . ?
C8A C3A C4A 121.1(14) . . ?
C8A C3A C2 121.8(11) . . ?
C4A C3A C2 117.1(11) . . ?
C3A C4A C5A 118.9(12) . . ?
C3A C4A H4A 120.5 . . ?
C5A C4A H4A 120.5 . . ?
C6A C5A C4A 119.3(14) . . ?
C6A C5A H5A 120.4 . . ?
C4A C5A H5A 120.4 . . ?
C5A C6A C7A 121.9(14) . . ?
C5A C6A H6A 119.0 . . ?
C7A C6A H6A 119.0 . . ?
C8A C7A C6A 118.0(12) . . ?
C8A C7A H7A 121.0 . . ?
C6A C7A H7A 121.0 . . ?
C3A C8A C7A 120.8(13) . . ?
C3A C8A H8A 119.6 . . ?
C7A C8A H8A 119.6 . . ?
Si1 C9 H9A 109.5 . . ?
Si1 C9 H9B 109.5 . . ?
H9A C9 H9B 109.5 . . ?
Si1 C9 H9C 109.5 . . ?
H9A C9 H9C 109.5 . . ?
H9B C9 H9C 109.5 . . ?
Si1 C10 H10A 109.5 . . ?
Si1 C10 H10B 109.5 . . ?
H10A C10 H10B 109.5 . . ?
Si1 C10 H10C 109.5 . . ?
H10A C10 H10C 109.5 . . ?
H10B C10 H10C 109.5 . . ?
Si1 C11 H11A 109.5 . . ?
Si1 C11 H11B 109.5 . . ?
H11A C11 H11B 109.5 . . ?
Si1 C11 H11C 109.5 . . ?
H11A C11 H11C 109.5 . . ?
H11B C11 H11C 109.5 . . ?
Si2 C12 H12A 109.5 . . ?
Si2 C12 H12B 109.5 . . ?
H12A C12 H12B 109.5 . . ?
Si2 C12 H12C 109.5 . . ?
H12A C12 H12C 109.5 . . ?
H12B C12 H12C 109.5 . . ?
Si2 C13 H13A 109.5 . . ?
Si2 C13 H13B 109.5 . . ?
H13A C13 H13B 109.5 . . ?
Si2 C13 H13C 109.5 . . ?
H13A C13 H13C 109.5 . . ?
H13B C13 H13C 109.5 . . ?
Si2 C14 H14A 109.5 . . ?
Si2 C14 H14B 109.5 . . ?
H14A C14 H14B 109.5 . . ?
Si2 C14 H14C 109.5 . . ?
H14A C14 H14C 109.5 . . ?
H14B C14 H14C 109.5 . . ?
Si2 C12A H12D 109.5 . . ?
Si2 C12A H12E 109.5 . . ?
H12D C12A H12E 109.5 . . ?
Si2 C12A H12F 109.5 . . ?
H12D C12A H12F 109.5 . . ?
H12E C12A H12F 109.5 . . ?
Si2 C13A H13D 109.5 . . ?
Si2 C13A H13E 109.5 . . ?
H13D C13A H13E 109.5 . . ?
Si2 C13A H13F 109.5 . . ?
H13D C13A H13F 109.5 . . ?
H13E C13A H13F 109.5 . . ?
Si2 C14A H14D 109.5 . . ?
Si2 C14A H14E 109.5 . . ?
H14D C14A H14E 109.5 . . ?
Si2 C14A H14F 109.5 . . ?
H14D C14A H14F 109.5 . . ?
H14E C14A H14F 109.5 . . ?
N4 C15 N3 117.6(4) . . ?
N4 C15 C16 122.8(4) . . ?
N3 C15 C16 119.6(4) . . ?
N4 C15 U1 60.5(2) . . ?
N3 C15 U1 57.6(2) . . ?
C16 C15 U1 171.6(3) . . ?
C21 C16 C17 119.5(4) . . ?
C21 C16 C15 120.3(4) . . ?
C17 C16 C15 120.1(4) . . ?
C16 C17 C18 120.3(5) . . ?
C16 C17 H17 119.9 . . ?
C18 C17 H17 119.9 . . ?
C19 C18 C17 120.1(5) . . ?
C19 C18 H18 119.9 . . ?
C17 C18 H18 119.9 . . ?
C18 C19 C20 120.0(5) . . ?
C18 C19 H19 120.0 . . ?
C20 C19 H19 120.0 . . ?
C19 C20 C21 120.1(5) . . ?
C19 C20 H20 119.9 . . ?
C21 C20 H20 119.9 . . ?
C16 C21 C20 120.0(5) . . ?
C16 C21 H21 120.0 . . ?
C20 C21 H21 120.0 . . ?
Si3 C22 H22A 109.5 . . ?
Si3 C22 H22B 109.5 . . ?
H22A C22 H22B 109.5 . . ?
Si3 C22 H22C 109.5 . . ?
H22A C22 H22C 109.5 . . ?
H22B C22 H22C 109.5 . . ?
Si3 C23 H23A 109.5 . . ?
Si3 C23 H23B 109.5 . . ?
H23A C23 H23B 109.5 . . ?
Si3 C23 H23C 109.5 . . ?
H23A C23 H23C 109.5 . . ?
H23B C23 H23C 109.5 . . ?
Si3 C24 H24A 109.5 . . ?
Si3 C24 H24B 109.5 . . ?
H24A C24 H24B 109.5 . . ?
Si3 C24 H24C 109.5 . . ?
H24A C24 H24C 109.5 . . ?
H24B C24 H24C 109.5 . . ?
Si4 C26 H26A 109.5 . . ?
Si4 C26 H26B 109.5 . . ?
H26A C26 H26B 109.5 . . ?
Si4 C26 H26C 109.5 . . ?
H26A C26 H26C 109.5 . . ?
H26B C26 H26C 109.5 . . ?
Si4 C27 H27A 109.5 . . ?
Si4 C27 H27B 109.5 . . ?
H27A C27 H27B 109.5 . . ?
Si4 C27 H27C 109.5 . . ?
H27A C27 H27C 109.5 . . ?
H27B C27 H27C 109.5 . . ?
Si4 C25 H25A 109.5 . . ?
Si4 C25 H25B 109.5 . . ?
H25A C25 H25B 109.5 . . ?
Si4 C25 H25C 109.5 . . ?
H25A C25 H25C 109.5 . . ?
H25B C25 H25C 109.5 . . ?
Si4 C26A H26D 109.5 . . ?
Si4 C26A H26E 109.5 . . ?
H26D C26A H26E 109.5 . . ?
Si4 C26A H26F 109.5 . . ?
H26D C26A H26F 109.5 . . ?
H26E C26A H26F 109.5 . . ?
Si4 C27A H27D 109.5 . . ?
Si4 C27A H27E 109.5 . . ?
H27D C27A H27E 109.5 . . ?
Si4 C27A H27F 109.5 . . ?
H27D C27A H27F 109.5 . . ?
H27E C27A H27F 109.5 . . ?
Si4 C25A H25D 109.5 . . ?
Si4 C25A H25E 109.5 . . ?
H25D C25A H25E 109.5 . . ?
Si4 C25A H25F 109.5 . . ?
H25D C25A H25F 109.5 . . ?
H25E C25A H25F 109.5 . . ?
N5 C28 N6 117.5(4) . . ?
N5 C28 C29 120.4(4) . . ?
N6 C28 C29 122.0(4) . . ?
N5 C28 U1 58.3(2) . . ?
N6 C28 U1 60.5(2) . . ?
C29 C28 U1 166.5(3) . . ?
C34 C29 C30 119.1(4) . . ?
C34 C29 C28 121.0(4) . . ?
C30 C29 C28 119.9(4) . . ?
C31 C30 C29 121.0(4) . . ?
C31 C30 H30 119.5 . . ?
C29 C30 H30 119.5 . . ?
C32 C31 C30 119.4(5) . . ?
C32 C31 H31 120.3 . . ?
C30 C31 H31 120.3 . . ?
C31 C32 C33 120.7(5) . . ?
C31 C32 H32 119.7 . . ?
C33 C32 H32 119.7 . . ?
C32 C33 C34 119.7(5) . . ?
C32 C33 H33 120.1 . . ?
C34 C33 H33 120.1 . . ?
C29 C34 C33 120.0(5) . . ?
C29 C34 H34 120.0 . . ?
C33 C34 H34 120.0 . . ?
Si5 C35 H35A 109.5 . . ?
Si5 C35 H35B 109.5 . . ?
H35A C35 H35B 109.5 . . ?
Si5 C35 H35C 109.5 . . ?
H35A C35 H35C 109.5 . . ?
H35B C35 H35C 109.5 . . ?
Si5 C36 H36A 109.5 . . ?
Si5 C36 H36B 109.5 . . ?
H36A C36 H36B 109.5 . . ?
Si5 C36 H36C 109.5 . . ?
H36A C36 H36C 109.5 . . ?
H36B C36 H36C 109.5 . . ?
Si5 C37 H37A 109.5 . . ?
Si5 C37 H37B 109.5 . . ?
H37A C37 H37B 109.5 . . ?
Si5 C37 H37C 109.5 . . ?
H37A C37 H37C 109.5 . . ?
H37B C37 H37C 109.5 . . ?
Si6 C38 H38A 109.5 . . ?
Si6 C38 H38B 109.5 . . ?
H38A C38 H38B 109.5 . . ?
Si6 C38 H38C 109.5 . . ?
H38A C38 H38C 109.5 . . ?
H38B C38 H38C 109.5 . . ?
Si6 C39A H39A 109.5 . . ?
Si6 C39A H39B 109.5 . . ?
H39A C39A H39B 109.5 . . ?
Si6 C39A H39C 109.5 . . ?
H39A C39A H39C 109.5 . . ?
H39B C39A H39C 109.5 . . ?
Si6 C39B H39D 109.5 . . ?
Si6 C39B H39E 109.5 . . ?
H39D C39B H39E 109.5 . . ?
Si6 C39B H39F 109.5 . . ?
H39D C39B H39F 109.5 . . ?
H39E C39B H39F 109.5 . . ?
Si6 C40A H40A 109.5 . . ?
Si6 C40A H40B 109.5 . . ?
H40A C40A H40B 109.5 . . ?
Si6 C40A H40C 109.5 . . ?
H40A C40A H40C 109.5 . . ?
H40B C40A H40C 109.5 . . ?
Si6 C40B H40D 109.5 . . ?
Si6 C40B H40E 109.5 . . ?
H40D C40B H40E 109.5 . . ?
Si6 C40B H40F 109.5 . . ?
H40D C40B H40F 109.5 . . ?
H40E C40B H40F 109.5 . . ?
C104 C105 C106 118.8(12) . . ?
C104 C105 H105 120.6 . . ?
C106 C105 H105 120.6 . . ?
C101 C100 H10D 109.5 . . ?
C101 C100 H10E 109.5 . . ?
H10D C100 H10E 109.5 . . ?
C101 C100 H10F 109.5 . . ?
H10D C100 H10F 109.5 . . ?
H10E C100 H10F 109.5 . . ?
C103 C104 C105 119.2(14) . . ?
C103 C104 H104 120.4 . . ?
C105 C104 H104 120.4 . . ?
C101 C106 C105 122.2(13) . . ?
C101 C106 H106 118.9 . . ?
C105 C106 H106 118.9 . . ?
C102 C101 C106 118.1(13) . . ?
C102 C101 C100 120.9(13) . . ?
C106 C101 C100 121.0(12) . . ?
C101 C102 C103 120.6(13) . . ?
C101 C102 H102 119.7 . . ?
C103 C102 H102 119.7 . . ?
C104 C103 C102 121.0(14) . . ?
C104 C103 H103 119.5 . . ?
C102 C103 H103 119.5 . . ?
C2 N2 Si2 127.0(3) . . ?
C2 N2 U1 91.4(2) . . ?
Si2 N2 U1 140.62(18) . . ?
C15 N3 Si3 131.8(3) . . ?
C15 N3 U1 94.4(3) . . ?
Si3 N3 U1 133.47(18) . . ?
C15 N4 Si4 131.1(3) . . ?
C15 N4 U1 91.4(2) . . ?
Si4 N4 U1 136.32(19) . . ?
C28 N5 Si5 130.0(3) . . ?
C28 N5 U1 93.6(2) . . ?
Si5 N5 U1 136.00(19) . . ?
C28 N6 Si6 127.8(3) . . ?
C28 N6 U1 91.1(2) . . ?
Si6 N6 U1 138.63(19) . . ?
C1 O1 U1 170.9(3) . . ?
N1 Si1 C10 112.3(2) . . ?
N1 Si1 C11 105.2(2) . . ?
C10 Si1 C11 109.7(3) . . ?
N1 Si1 C9 112.1(2) . . ?
C10 Si1 C9 109.9(2) . . ?
C11 Si1 C9 107.3(2) . . ?
C12A Si2 N2 115.2(4) . . ?
C14 Si2 N2 118.0(4) . . ?
C14 Si2 C13 110.2(5) . . ?
N2 Si2 C13 109.1(3) . . ?
C12A Si2 C14A 114.5(5) . . ?
N2 Si2 C14A 110.7(3) . . ?
C12A Si2 C13A 112.5(5) . . ?
N2 Si2 C13A 100.8(3) . . ?
C14A Si2 C13A 101.5(4) . . ?
C14 Si2 C12 109.9(5) . . ?
N2 Si2 C12 109.8(3) . . ?
C13 Si2 C12 98.0(4) . . ?
N3 Si3 C24 113.9(2) . . ?
N3 Si3 C23 104.5(2) . . ?
C24 Si3 C23 108.6(2) . . ?
N3 Si3 C22 111.9(2) . . ?
C24 Si3 C22 108.3(2) . . ?
C23 Si3 C22 109.5(2) . . ?
C27 Si4 N4 112.4(3) . . ?
N4 Si4 C26A 112.4(4) . . ?
N4 Si4 C25A 119.0(5) . . ?
C26A Si4 C25A 110.7(7) . . ?
C27 Si4 C25 116.4(5) . . ?
N4 Si4 C25 118.8(4) . . ?
C27 Si4 C26 105.7(5) . . ?
N4 Si4 C26 98.3(3) . . ?
C25 Si4 C26 101.6(6) . . ?
N4 Si4 C27A 104.7(4) . . ?
C26A Si4 C27A 102.9(7) . . ?
C25A Si4 C27A 105.3(7) . . ?
N5 Si5 C37 104.6(2) . . ?
N5 Si5 C35 112.6(2) . . ?
C37 Si5 C35 108.4(2) . . ?
N5 Si5 C36 112.5(2) . . ?
C37 Si5 C36 110.1(2) . . ?
C35 Si5 C36 108.6(3) . . ?
C39A Si6 N6 119.6(8) . . ?
C40B Si6 N6 116.9(7) . . ?
C39A Si6 C38 107.9(6) . . ?
C40B Si6 C38 115.8(7) . . ?
N6 Si6 C38 107.1(2) . . ?
C39A Si6 C40A 108.6(8) . . ?
N6 Si6 C40A 110.0(5) . . ?
C38 Si6 C40A 102.2(8) . . ?
C40B Si6 C39B 104.4(8) . . ?
N6 Si6 C39B 104.7(7) . . ?
C38 Si6 C39B 106.9(5) . . ?
O1 U1 N3 79.93(11) . . ?
O1 U1 N5 78.93(11) . . ?
N3 U1 N5 113.50(12) . . ?
O1 U1 N1 81.23(11) . . ?
N3 U1 N1 119.95(12) . . ?
N5 U1 N1 117.78(12) . . ?
O1 U1 N6 120.31(11) . . ?
N3 U1 N6 149.91(12) . . ?
N5 U1 N6 56.17(12) . . ?
N1 U1 N6 86.94(12) . . ?
O1 U1 N4 124.30(11) . . ?
N3 U1 N4 55.93(12) . . ?
N5 U1 N4 88.66(12) . . ?
N1 U1 N4 147.81(12) . . ?
N6 U1 N4 94.24(12) . . ?
O1 U1 N2 119.61(11) . . ?
N3 U1 N2 87.07(12) . . ?
N5 U1 N2 155.41(12) . . ?
N1 U1 N2 55.69(11) . . ?
N6 U1 N2 99.27(12) . . ?
N4 U1 N2 92.53(11) . . ?
O1 U1 C28 97.76(11) . . ?
N3 U1 C28 138.07(12) . . ?
N5 U1 C28 28.14(12) . . ?
N1 U1 C28 100.69(12) . . ?
N6 U1 C28 28.43(12) . . ?
N4 U1 C28 95.14(12) . . ?
N2 U1 C28 127.50(12) . . ?
O1 U1 C15 101.41(11) . . ?
N3 U1 C15 28.04(12) . . ?
N5 U1 C15 100.33(12) . . ?
N1 U1 C15 141.38(12) . . ?
N6 U1 C15 121.90(12) . . ?
N4 U1 C15 28.05(12) . . ?
N2 U1 C15 91.94(11) . . ?
C28 U1 C15 116.81(12) . . ?
O1 U1 C2 99.19(11) . . ?
N3 U1 C2 102.59(12) . . ?
N5 U1 C2 142.71(12) . . ?
N1 U1 C2 27.90(12) . . ?
N6 U1 C2 96.08(12) . . ?
N4 U1 C2 120.55(12) . . ?
N2 U1 C2 28.02(11) . . ?
C28 U1 C2 118.95(12) . . ?
C15 U1 C2 116.32(12) . . ?
C2 N1 Si1 130.3(3) . . ?
C2 N1 U1 94.0(2) . . ?
Si1 N1 U1 135.17(18) . . ?

_refine_diff_density_max         0.865
_refine_diff_density_min         -2.201
_refine_diff_density_rms         0.098

_shelx_res_file                  
;
 
    shelx.res created by SHELXL-2014/7
 
TITL cc194_0m in P-1
CELL  0.71073  11.5703  11.7055  21.1518   86.747   83.810   75.030
ZERR     2.00   0.0012   0.0013   0.0024    0.005    0.005    0.005
LATT   1
SFAC  C    H    N    O    SI   P    U
UNIT  87 146 12 2 12 2 2
MERG   2
ISOR 0.01 0.02 C3 C3A C4  C8 C4A C8A  C6 C5A
FMAP   2
PLAN   10
SIZE     0.200   0.800   0.800
ACTA    50.00
BOND   $H
LIST   4
WPDB  -2
L.S.   8
TEMP  -173.00
WGHT    0.000000   10.271600
FVAR       0.11225   0.54356   0.49184   0.61706
C1    1    0.631561    0.441379    0.713635    11.00000    0.02732    0.02645 =
         0.01793    0.00087   -0.00455   -0.00678
C2    1    0.335180    0.321239    0.856405    11.00000    0.01746    0.01622 =
         0.01121    0.00113   -0.00302   -0.00396
PART    1
C3    1    0.269424    0.367734    0.919985    10.50000    0.01727    0.00951 =
         0.01189   -0.00135   -0.00209   -0.00154
C4    1    0.226435    0.296158    0.966331    10.50000    0.01718    0.02305 =
         0.01760    0.00115    0.00308   -0.00439
AFIX  43
H4    2    0.234698    0.215211    0.958441    10.50000   -1.20000
AFIX   0
C5    1    0.171813    0.342274    1.023746    10.50000    0.03307    0.03513 =
         0.02156    0.00572    0.00640    0.00505
AFIX  43
H5    2    0.143739    0.292767    1.055657    10.50000   -1.20000
AFIX   0
C6    1    0.157687    0.461562    1.035073    10.50000    0.02856    0.03229 =
         0.02492   -0.00699    0.00525   -0.00405
AFIX  43
H6    2    0.120690    0.492730    1.074902    10.50000   -1.20000
AFIX   0
C7    1    0.196997    0.534628    0.988914    10.50000    0.03531    0.03839 =
         0.02438   -0.00753    0.00286   -0.01434
AFIX  43
H7    2    0.184994    0.616415    0.996138    10.50000   -1.20000
AFIX   0
C8    1    0.254444    0.486834    0.931662    10.50000    0.02228    0.01921 =
         0.01776   -0.00308   -0.00277   -0.00263
AFIX  43
H8    2    0.283868    0.536056    0.900089    10.50000   -1.20000
AFIX   0
PART    2
C3A   1    0.271278    0.405764    0.909303    10.50000    0.00781    0.01342 =
         0.01578    0.00259    0.00225   -0.00677
C4A   1    0.253880    0.356015    0.969543    10.50000    0.01999    0.02009 =
         0.02271    0.00066    0.00037    0.00056
AFIX  43
H4A   2    0.280389    0.272955    0.976873    10.50000   -1.20000
AFIX   0
C5A   1    0.195999    0.431022    1.019891    10.50000    0.02767    0.03721 =
         0.02318   -0.01074    0.00353   -0.00391
AFIX  43
H5A   2    0.184193    0.399023    1.061664    10.50000   -1.20000
AFIX   0
C6A   1    0.157363    0.549674    1.007817    10.50000    0.02956    0.05062 =
         0.02849   -0.02268    0.00500   -0.00689
AFIX  43
H6A   2    0.118053    0.599678    1.041687    10.50000   -1.20000
AFIX   0
C7A   1    0.173991    0.600230    0.946693    10.50000    0.04589    0.01975 =
         0.05039   -0.01918    0.01641    0.00009
AFIX  43
H7A   2    0.146202    0.683049    0.938921    10.50000   -1.20000
AFIX   0
C8A   1    0.232380    0.525273    0.897939    10.50000    0.03319    0.01840 =
         0.02435   -0.00520    0.00627    0.00078
AFIX  43
H8A   2    0.245425    0.557326    0.856295    10.50000   -1.20000
AFIX   0
PART    0
C9    1    0.548219    0.270384    0.973725    11.00000    0.03481    0.04440 =
         0.01763   -0.00438   -0.00855   -0.00179
AFIX  33
H9A   2    0.608660    0.289878    0.997303    11.00000   -1.50000
H9B   2    0.467828    0.304742    0.994612    11.00000   -1.50000
H9C   2    0.562132    0.184244    0.972913    11.00000   -1.50000
AFIX   0
C10   1    0.548959    0.492561    0.891236    11.00000    0.04335    0.04118 =
         0.03298   -0.00799   -0.00709   -0.02428
AFIX  33
H10A  2    0.609485    0.505928    0.916998    11.00000   -1.50000
H10B  2    0.563036    0.522638    0.847662    11.00000   -1.50000
H10C  2    0.468638    0.534068    0.909561    11.00000   -1.50000
AFIX   0
C11   1    0.709033    0.253745    0.851101    11.00000    0.01497    0.06743 =
         0.02383   -0.01124   -0.00628    0.00163
AFIX  33
H11A  2    0.772794    0.267756    0.874249    11.00000   -1.50000
H11B  2    0.714983    0.168674    0.851368    11.00000   -1.50000
H11C  2    0.717852    0.283577    0.807079    11.00000   -1.50000
AFIX   0
PART    1
C12   1    0.031294    0.460396    0.848140    31.00000    0.01750    0.02993 =
         0.02150   -0.00367   -0.00194    0.00173
AFIX  33
H12A  2    0.064445    0.520061    0.823505    31.00000   -1.50000
H12B  2   -0.054041    0.474225    0.842024    31.00000   -1.50000
H12C  2    0.040020    0.465908    0.893360    31.00000   -1.50000
AFIX   0
C13   1    0.072412    0.314666    0.734233    31.00000    0.00594    0.03635 =
         0.01945   -0.00105   -0.00095   -0.00365
AFIX  33
H13A  2    0.105571    0.374967    0.710230    31.00000   -1.50000
H13B  2    0.102543    0.238847    0.713109    31.00000   -1.50000
H13C  2   -0.015516    0.338516    0.736084    31.00000   -1.50000
AFIX   0
C14   1    0.062037    0.191151    0.862096    31.00000    0.01856    0.03627 =
         0.03190    0.00481    0.00067   -0.01010
AFIX  33
H14A  2   -0.025180    0.210237    0.860321    31.00000   -1.50000
H14B  2    0.098877    0.113441    0.843953    31.00000   -1.50000
H14C  2    0.079710    0.189627    0.906463    31.00000   -1.50000
AFIX   0
PART    2
C12A  1    0.040219    0.425311    0.785008   -31.00000    0.01636    0.03576 =
         0.06219    0.01815   -0.00909   -0.00622
AFIX  33
H12D  2   -0.045136    0.425964    0.789424   -31.00000   -1.50000
H12E  2    0.050985    0.493352    0.806469   -31.00000   -1.50000
H12F  2    0.068498    0.429908    0.739793   -31.00000   -1.50000
AFIX   0
C13A  1    0.116415    0.158064    0.773825   -31.00000    0.01778    0.05509 =
         0.03241   -0.01818    0.00347   -0.01929
AFIX  33
H13D  2    0.163787    0.087294    0.794839   -31.00000   -1.50000
H13E  2    0.033086    0.152841    0.774629   -31.00000   -1.50000
H13F  2    0.150386    0.163657    0.729612   -31.00000   -1.50000
AFIX   0
C14A  1    0.058000    0.262734    0.903525   -31.00000    0.01222    0.03276 =
         0.02765   -0.00626    0.00987   -0.00749
AFIX  33
H14D  2    0.109054    0.188539    0.919386   -31.00000   -1.50000
H14E  2    0.057326    0.326940    0.931459   -31.00000   -1.50000
H14F  2   -0.024066    0.254581    0.902929   -31.00000   -1.50000
AFIX   0
PART    0
C15   1    0.320260    0.272403    0.633212    11.00000    0.00772    0.02233 =
         0.01258    0.00004    0.00024   -0.00346
C16   1    0.262067    0.297045    0.571347    11.00000    0.01875    0.02124 =
         0.01563   -0.00127   -0.00712   -0.00286
C17   1    0.329201    0.316272    0.515183    11.00000    0.02077    0.04174 =
         0.01899   -0.00127   -0.00155    0.00085
AFIX  43
H17   2    0.412596    0.310566    0.515248    11.00000   -1.20000
AFIX   0
C18   1    0.274869    0.343863    0.458796    11.00000    0.03674    0.05586 =
         0.01462    0.00447   -0.00713   -0.00050
AFIX  43
H18   2    0.321258    0.356811    0.420469    11.00000   -1.20000
AFIX   0
C19   1    0.154188    0.352432    0.458420    11.00000    0.04717    0.04550 =
         0.02373    0.00233   -0.02416   -0.00445
AFIX  43
H19   2    0.117231    0.371324    0.419870    11.00000   -1.20000
AFIX   0
C20   1    0.086703    0.333564    0.514111    11.00000    0.02643    0.04829 =
         0.03786    0.00424   -0.02224   -0.00919
AFIX  43
H20   2    0.003183    0.340078    0.513895    11.00000   -1.20000
AFIX   0
C21   1    0.141045    0.304917    0.570756    11.00000    0.02265    0.03783 =
         0.02873    0.00622   -0.00871   -0.01393
AFIX  43
H21   2    0.094710    0.290845    0.608891    11.00000   -1.20000
AFIX   0
C22   1    0.429270    0.553667    0.588021    11.00000    0.03242    0.03107 =
         0.02709    0.01071    0.00351   -0.00431
AFIX  33
H22A  2    0.408285    0.639387    0.579644    11.00000   -1.50000
H22B  2    0.506706    0.529656    0.606143    11.00000   -1.50000
H22C  2    0.435071    0.512954    0.548132    11.00000   -1.50000
AFIX   0
C23   1    0.308387    0.581093    0.723396    11.00000    0.02540    0.02042 =
         0.03263   -0.00395    0.00151   -0.00384
AFIX  33
H23A  2    0.290933    0.667331    0.717706    11.00000   -1.50000
H23B  2    0.246105    0.560151    0.753542    11.00000   -1.50000
H23C  2    0.386876    0.551250    0.739964    11.00000   -1.50000
AFIX   0
C24   1    0.162505    0.575668    0.613714    11.00000    0.03027    0.02776 =
         0.03501    0.00770   -0.01053    0.00143
AFIX  33
H24A  2    0.150724    0.660873    0.605204    11.00000   -1.50000
H24B  2    0.160427    0.536793    0.574171    11.00000   -1.50000
H24C  2    0.098348    0.561951    0.645086    11.00000   -1.50000
AFIX   0
PART    1
C26   1    0.243978   -0.019762    0.712372    21.00000    0.03690    0.03281 =
         0.06328   -0.00429    0.01186   -0.01717
AFIX  33
H26A  2    0.164542    0.036287    0.716437    21.00000   -1.50000
H26B  2    0.234839   -0.099614    0.707420    21.00000   -1.50000
H26C  2    0.284421   -0.018389    0.750611    21.00000   -1.50000
AFIX   0
C27   1    0.482239   -0.076862    0.631495    21.00000    0.02312    0.02388 =
         0.04714   -0.01641   -0.00060   -0.00694
AFIX  33
H27A  2    0.473276   -0.151967    0.617116    21.00000   -1.50000
H27B  2    0.540737   -0.048785    0.601802    21.00000   -1.50000
H27C  2    0.510466   -0.088618    0.674011    21.00000   -1.50000
AFIX   0
C25   1    0.250569    0.023626    0.570710    21.00000    0.03668    0.03608 =
         0.05622   -0.01714   -0.02438   -0.00185
AFIX  33
H25A  2    0.175524    0.085771    0.576956    21.00000   -1.50000
H25B  2    0.293398    0.036922    0.529514    21.00000   -1.50000
H25C  2    0.232319   -0.053708    0.571577    21.00000   -1.50000
AFIX   0
PART    2
C26A  1    0.397736   -0.090434    0.689847   -21.00000    0.07111    0.02428 =
         0.04879    0.00507   -0.03238   -0.01503
AFIX  33
H26D  2    0.391538   -0.165265    0.673720   -21.00000   -1.50000
H26E  2    0.481863   -0.095463    0.695550   -21.00000   -1.50000
H26F  2    0.348935   -0.075092    0.730776   -21.00000   -1.50000
AFIX   0
C27A  1    0.471858   -0.009656    0.557716   -21.00000    0.05706    0.03804 =
         0.06226   -0.03396    0.03183   -0.02300
AFIX  33
H27D  2    0.472639   -0.086084    0.540772   -21.00000   -1.50000
H27E  2    0.452576    0.052487    0.524641   -21.00000   -1.50000
H27F  2    0.551116   -0.012953    0.571183   -21.00000   -1.50000
AFIX   0
C25A  1    0.207572    0.014439    0.606005   -21.00000    0.04418    0.04155 =
         0.06512   -0.03463   -0.00169   -0.02062
AFIX  33
H25D  2    0.216864   -0.067105    0.593634   -21.00000   -1.50000
H25E  2    0.141646    0.035286    0.639873   -21.00000   -1.50000
H25F  2    0.189468    0.068205    0.569109   -21.00000   -1.50000
AFIX   0
PART    0
C28   1    0.650259    0.028663    0.738531    11.00000    0.01551    0.01098 =
         0.02054   -0.00220   -0.00144   -0.00403
C29   1    0.766146   -0.062897    0.746536    11.00000    0.01231    0.01706 =
         0.02539    0.00232    0.00137   -0.00069
C30   1    0.863177   -0.029487    0.765915    11.00000    0.01905    0.02051 =
         0.02520   -0.00163    0.00069   -0.00338
AFIX  43
H30   2    0.855549    0.051218    0.774113    11.00000   -1.20000
AFIX   0
C31   1    0.970559   -0.111737    0.773453    11.00000    0.01455    0.03016 =
         0.04301    0.00045   -0.00488   -0.00687
AFIX  43
H31   2    1.035828   -0.088202    0.787670    11.00000   -1.20000
AFIX   0
C32   1    0.982276   -0.227772    0.760244    11.00000    0.01498    0.02407 =
         0.06540    0.00314   -0.00217    0.00328
AFIX  43
H32   2    1.056332   -0.284516    0.765004    11.00000   -1.20000
AFIX   0
C33   1    0.887504   -0.262984    0.740090    11.00000    0.02191    0.01335 =
         0.07068   -0.00248   -0.00553   -0.00057
AFIX  43
H33   2    0.896492   -0.343489    0.730894    11.00000   -1.20000
AFIX   0
C34   1    0.778901   -0.180132    0.733317    11.00000    0.01865    0.01885 =
         0.04371   -0.00089   -0.00314   -0.00304
AFIX  43
H34   2    0.713436   -0.204058    0.719604    11.00000   -1.20000
AFIX   0
C35   1    0.865293    0.195448    0.647758    11.00000    0.02042    0.03730 =
         0.03947    0.00262    0.00151   -0.01250
AFIX  33
H35A  2    0.921497    0.200152    0.610159    11.00000   -1.50000
H35B  2    0.826142    0.275357    0.662449    11.00000   -1.50000
H35C  2    0.909248    0.148906    0.681646    11.00000   -1.50000
AFIX   0
C36   1    0.826973   -0.023365    0.591838    11.00000    0.03742    0.03063 =
         0.03027   -0.00846    0.00994   -0.00020
AFIX  33
H36A  2    0.884401   -0.011991    0.555968    11.00000   -1.50000
H36B  2    0.869870   -0.075627    0.624280    11.00000   -1.50000
H36C  2    0.767455   -0.059164    0.576916    11.00000   -1.50000
AFIX   0
C37   1    0.658735    0.219919    0.567492    11.00000    0.02749    0.03315 =
         0.02109    0.00299   -0.00130   -0.00551
AFIX  33
H37A  2    0.711606    0.231049    0.529494    11.00000   -1.50000
H37B  2    0.597490    0.182876    0.555773    11.00000   -1.50000
H37C  2    0.619537    0.296872    0.585963    11.00000   -1.50000
AFIX   0
C38   1    0.397993    0.021388    0.895759    11.00000    0.02718    0.03260 =
         0.03133    0.01664    0.00447   -0.00249
AFIX  33
H38A  2    0.401538    0.102771    0.901771    11.00000   -1.50000
H38B  2    0.326787    0.022451    0.874268    11.00000   -1.50000
H38C  2    0.393263   -0.019693    0.937268    11.00000   -1.50000
AFIX   0
PART    1
C39A  1    0.524400   -0.198221    0.837434    41.00000    0.12188    0.02506 =
         0.04375   -0.00217    0.02234   -0.03328
AFIX 137
H39A  2    0.461778   -0.196804    0.809464    41.00000   -1.50000
H39B  2    0.504023   -0.233101    0.879024    41.00000   -1.50000
H39C  2    0.601709   -0.245694    0.818507    41.00000   -1.50000
AFIX   0
PART    2
C39B  1    0.496162   -0.205067    0.811356   -41.00000    0.01776    0.01796 =
         0.02728   -0.00463    0.00579   -0.01037
AFIX 137
H39D  2    0.436734   -0.179398    0.780381   -41.00000   -1.50000
H39E  2    0.463884   -0.249557    0.846516   -41.00000   -1.50000
H39F  2    0.570008   -0.255688    0.790634   -41.00000   -1.50000
AFIX   0
PART    1
C40A  1    0.662382   -0.062176    0.902703    41.00000    0.03656    0.09035 =
         0.02355    0.02549   -0.01062   -0.01573
AFIX 137
H40A  2    0.640794   -0.094765    0.944713    41.00000   -1.50000
H40B  2    0.671290    0.017950    0.907031    41.00000   -1.50000
H40C  2    0.738436   -0.112504    0.884075    41.00000   -1.50000
AFIX   0
PART    2
C40B  1    0.660851   -0.114109    0.887037   -41.00000    0.01944    0.02601 =
         0.01226    0.00374   -0.00532    0.00155
AFIX 137
H40D  2    0.720046   -0.171733    0.860506   -41.00000   -1.50000
H40E  2    0.637990   -0.153167    0.926895   -41.00000   -1.50000
H40F  2    0.695878   -0.049908    0.896453   -41.00000   -1.50000
AFIX   0
PART   -1
C105  1    1.038748    0.023498    0.045788    10.50000    0.05015    0.02851 =
         0.03563   -0.00731   -0.00266   -0.02058
AFIX  43
H105  2    1.068058    0.049929    0.081066    10.50000   -1.20000
AFIX   0
C100  1    1.164186   -0.169986   -0.097109    10.50000    0.02126    0.04324 =
         0.03052    0.00698   -0.01093   -0.00657
AFIX 137
H10D  2    1.190187   -0.119997   -0.131604    10.50000   -1.50000
H10E  2    1.124799   -0.224288   -0.114554    10.50000   -1.50000
H10F  2    1.234239   -0.215610   -0.076401    10.50000   -1.50000
AFIX   0
C104  1    0.917052    0.057206    0.037395    10.50000    0.04071    0.03059 =
         0.02915   -0.00204    0.00071   -0.00894
AFIX  43
H104  2    0.862470    0.110869    0.065468    10.50000   -1.20000
AFIX   0
C106  1    1.117497   -0.050235    0.001243    10.50000    0.02994    0.02210 =
         0.03720   -0.00697    0.00016   -0.01049
AFIX  43
H106  2    1.201135   -0.071052    0.006015    10.50000   -1.20000
AFIX   0
C101  1    1.077558   -0.093643   -0.049363    10.50000    0.02841
C102  1    0.956329   -0.063762   -0.055088    10.50000    0.02886
AFIX  43
H102  2    0.926360   -0.094817   -0.088609    10.50000   -1.20000
AFIX   0
C103  1    0.876515    0.011944   -0.012062    10.50000    0.03289
AFIX  43
H103  2    0.792967    0.032457   -0.017054    10.50000   -1.20000
AFIX   0
PART    0
N2    3    0.275987    0.283362    0.814571    11.00000    0.01442    0.01807 =
         0.01172   -0.00239    0.00080   -0.00682
N3    3    0.342630    0.361030    0.662624    11.00000    0.01725    0.01818 =
         0.01336    0.00162   -0.00571   -0.00350
N4    3    0.352716    0.164469    0.659584    11.00000    0.01630    0.01854 =
         0.01184   -0.00209   -0.00432   -0.00692
N5    3    0.644093    0.110737    0.691720    11.00000    0.01018    0.01646 =
         0.01702   -0.00095    0.00103   -0.00338
N6    3    0.551314    0.034683    0.779156    11.00000    0.01428    0.01214 =
         0.02439    0.00149    0.00111    0.00019
O1    4    0.571023    0.369812    0.716268    11.00000    0.02088    0.01928 =
         0.02370    0.00039   -0.00214   -0.00865
SI1   5    0.559762    0.332108    0.890269    11.00000    0.01574    0.02676 =
         0.01425   -0.00681   -0.00495   -0.00237
SI2   5    0.120378    0.298448    0.818481    11.00000    0.01569    0.05064 =
         0.01738   -0.00830    0.00305   -0.01615
SI3   5    0.310756    0.513696    0.645411    11.00000    0.01865    0.01517 =
         0.01989    0.00450   -0.00233   -0.00079
SI4   5    0.344647    0.027154    0.634247    11.00000    0.04508    0.01972 =
         0.04521    0.00053   -0.03019   -0.01343
SI5   5    0.749112    0.122952    0.626849    11.00000    0.01261    0.02155 =
         0.01809   -0.00168    0.00262   -0.00355
SI6   5    0.534365   -0.056535    0.846726    11.00000    0.01970    0.02662 =
         0.04242    0.02268    0.00685    0.00399
P1    6    0.710859    0.532971    0.711119    11.00000    0.06284    0.04655 =
         0.03960    0.00750   -0.01252   -0.04410
U1    7    0.458419    0.234522    0.738435    11.00000    0.00843    0.00959 =
         0.00856   -0.00102   -0.00144   -0.00186
N1    3    0.454133    0.300696    0.845033    11.00000    0.01448    0.01628 =
         0.01035   -0.00227   -0.00104   -0.00104
HKLF    4
 
REM  cc194_0m in P-1
REM R1 =  0.0279 for    9841 Fo > 4sig(Fo)  and  0.0286 for all   10048 data
REM    678 parameters refined using     48 restraints
 
END
 
WGHT      0.0000     10.2809
 
REM Highest difference peak  0.865,  deepest hole -2.201,  1-sigma level  0.098
Q1    1   0.2932  0.1710  0.6918  11.00000  0.05    0.86
Q2    1   0.4716  0.2990  0.7385  11.00000  0.05    0.59
Q3    1   0.4392  0.2156  0.7821  11.00000  0.05    0.57
Q4    1   0.4610  0.1526  0.7295  11.00000  0.05    0.50
Q5    1   0.4784 -0.0240  0.8699  11.00000  0.05    0.50
Q6    1   0.4987  0.2519  0.7031  11.00000  0.05    0.49
Q7    1   0.4106  0.0138  0.5202  11.00000  0.05    0.44
Q8    1   0.1979  0.2930  0.8193  11.00000  0.05    0.43
Q9    1   0.5202  0.0766  0.6866  11.00000  0.05    0.43
Q10   1   0.3404  0.0995  0.6534  11.00000  0.05    0.43
;
_shelx_res_checksum              78653

_chemical_properties_physical    Air-sensitive
####################################################################### 
# 
# This file contains crystal structure data downloaded from the 
# Cambridge Structural Database (CSD) hosted by the Cambridge 
# Crystallographic Data Centre (CCDC).
# 
# Full information about CCDC data access policies and citation 
# guidelines are available at http://www.ccdc.cam.ac.uk/access/V1 
# 
# Audit and citation data items may have been added by the CCDC. 
# Please retain this information to preserve the provenance of 
# this file and to allow appropriate attribution of the data. 
# 
#######################################################################

data_4
_database_code_depnum_ccdc_archive 'CCDC 1406760'
_audit_update_record             
;
2015-06-14 deposited with the CCDC.
2015-07-17 downloaded from the CCDC.
;

_audit_creation_method           SHELXL-2014/7
_shelx_SHELXL_version_number     2014/7
_chemical_name_systematic        ?
_chemical_name_common            Th(OCP)(amid)3
_chemical_melting_point          ?
_chemical_formula_moiety         ?
_chemical_formula_sum            'C40 H69 N6 O P Si6 Th'
_chemical_formula_weight         1081.56

loop_
_atom_type_symbol
_atom_type_description
_atom_type_scat_dispersion_real
_atom_type_scat_dispersion_imag
_atom_type_scat_source
C C 0.0033 0.0016 'International Tables Vol C Tables 4.2.6.8 and 6.1.1.4'
H H 0.0000 0.0000 'International Tables Vol C Tables 4.2.6.8 and 6.1.1.4'
N N 0.0061 0.0033 'International Tables Vol C Tables 4.2.6.8 and 6.1.1.4'
O O 0.0106 0.0060 'International Tables Vol C Tables 4.2.6.8 and 6.1.1.4'
Si Si 0.0817 0.0704 'International Tables Vol C Tables 4.2.6.8 and 6.1.1.4'
P P 0.1023 0.0942 'International Tables Vol C Tables 4.2.6.8 and 6.1.1.4'
Th Th -7.2400 8.8979 'International Tables Vol C Tables 4.2.6.8 and 6.1.1.4'

_space_group_crystal_system      triclinic
_space_group_IT_number           2
_space_group_name_H-M_alt        'P -1'
_space_group_name_Hall           '-P 1'

_shelx_space_group_comment       
;
The symmetry employed for this shelxl refinement is uniquely defined
by the following loop, which should always be used as a source of
symmetry information in preference to the above space-group names.
They are only intended as comments.
;

loop_
_space_group_symop_operation_xyz
'x, y, z'
'-x, -y, -z'

_cell_length_a                   11.4301(9)
_cell_length_b                   21.3302(16)
_cell_length_c                   24.614(2)
_cell_angle_alpha                99.881(4)
_cell_angle_beta                 90.073(4)
_cell_angle_gamma                95.606(4)
_cell_volume                     5882.7(8)
_cell_formula_units_Z            4
_cell_measurement_temperature    100(2)
_cell_measurement_reflns_used    9699
_cell_measurement_theta_min      2.52
_cell_measurement_theta_max      25.37

_exptl_crystal_description       block
_exptl_crystal_colour            colorless
_exptl_crystal_density_meas      ?
_exptl_crystal_density_method    ?
_exptl_crystal_density_diffrn    1.221
_exptl_crystal_F_000             2192
_exptl_transmission_factor_min   ?
_exptl_transmission_factor_max   ?
_exptl_crystal_size_max          0.100
_exptl_crystal_size_mid          0.100
_exptl_crystal_size_min          0.050
_exptl_absorpt_coefficient_mu    2.715
_shelx_estimated_absorpt_T_min   0.773
_shelx_estimated_absorpt_T_max   0.876
_exptl_absorpt_correction_type   multi-scan
_exptl_absorpt_correction_T_min  0.5181
_exptl_absorpt_correction_T_max  0.7482
_exptl_absorpt_process_details   SADABS
_exptl_absorpt_special_details   ?
_diffrn_ambient_temperature      100(2)
_diffrn_radiation_wavelength     0.71073
_diffrn_radiation_type           MoK\a
_diffrn_source                   ?
_diffrn_measurement_device_type  'Bruker APEX-II CCD'
_diffrn_measurement_method       'phi and omega scans'
_diffrn_detector_area_resol_mean 8.366
_diffrn_reflns_number            89182
_diffrn_reflns_av_unetI/netI     0.0341
_diffrn_reflns_av_R_equivalents  0.0362
_diffrn_reflns_limit_h_min       -13
_diffrn_reflns_limit_h_max       13
_diffrn_reflns_limit_k_min       -25
_diffrn_reflns_limit_k_max       22
_diffrn_reflns_limit_l_min       -29
_diffrn_reflns_limit_l_max       29
_diffrn_reflns_theta_min         1.171
_diffrn_reflns_theta_max         25.410
_diffrn_reflns_theta_full        25.000
_diffrn_measured_fraction_theta_max 0.994
_diffrn_measured_fraction_theta_full 0.998
_diffrn_reflns_Laue_measured_fraction_max 0.994
_diffrn_reflns_Laue_measured_fraction_full 0.998
_diffrn_reflns_point_group_measured_fraction_max 0.994
_diffrn_reflns_point_group_measured_fraction_full 0.998
_reflns_number_total             21550
_reflns_number_gt                18575
_reflns_threshold_expression     'I > 2\s(I)'
_reflns_Friedel_coverage         0.000
_reflns_Friedel_fraction_max     .
_reflns_Friedel_fraction_full    .

_reflns_special_details          
;
 Reflections were merged by SHELXL according to the crystal
 class for the calculation of statistics and refinement.
 
 Structure factors included contributions from the .fab file.
 
 _reflns_Friedel_fraction is defined as the number of unique
 Friedel pairs measured divided by the number that would be
 possible theoretically, ignoring centric projections and
 systematic absences.
;

_computing_data_collection       'Bruker APEX2'
_computing_cell_refinement       'Bruker SAINT'
_computing_data_reduction        'Bruker SAINT'
_computing_structure_solution    SIR-92
_computing_structure_refinement  'SHELXL-2014/7 (Sheldrick, 2014)'
_computing_molecular_graphics    'Bruker SHELXTL'
_computing_publication_material  'Bruker SHELXTL'
_refine_special_details          ?
_refine_ls_structure_factor_coef Fsqd
_refine_ls_matrix_type           full
_refine_ls_weighting_scheme      calc
_refine_ls_weighting_details     
'w=1/[\s^2^(Fo^2^)+(0.0298P)^2^+11.3797P] where P=(Fo^2^+2Fc^2^)/3'
_atom_sites_solution_primary     ?
_atom_sites_solution_secondary   ?
_atom_sites_solution_hydrogens   geom
_refine_ls_hydrogen_treatment    constr
_refine_ls_extinction_method     none
_refine_ls_extinction_coef       .
_refine_ls_number_reflns         21550
_refine_ls_number_parameters     1108
_refine_ls_number_restraints     30
_refine_ls_R_factor_all          0.0358
_refine_ls_R_factor_gt           0.0282
_refine_ls_wR_factor_ref         0.0683
_refine_ls_wR_factor_gt          0.0651
_refine_ls_goodness_of_fit_ref   0.975
_refine_ls_restrained_S_all      0.987
_refine_ls_shift/su_max          0.006
_refine_ls_shift/su_mean         0.000

loop_
_atom_site_label
_atom_site_type_symbol
_atom_site_fract_x
_atom_site_fract_y
_atom_site_fract_z
_atom_site_U_iso_or_equiv
_atom_site_adp_type
_atom_site_occupancy
_atom_site_site_symmetry_order
_atom_site_calc_flag
_atom_site_refinement_flags_posn
_atom_site_refinement_flags_adp
_atom_site_refinement_flags_occupancy
_atom_site_disorder_assembly
_atom_site_disorder_group
C1 C 0.5046(3) 0.24769(19) 0.74421(16) 0.0322(9) Uani 1 1 d . . . . .
C2 C 0.4272(4) 0.0795(3) 0.7531(2) 0.0570(14) Uani 1 1 d . . . . .
H2A H 0.4963 0.0598 0.7630 0.086 Uiso 1 1 calc R U . . .
H2B H 0.3572 0.0609 0.7698 0.086 Uiso 1 1 calc R U . . .
H2C H 0.4383 0.1257 0.7667 0.086 Uiso 1 1 calc R U . . .
C3 C 0.5368(3) 0.10197(19) 0.64450(18) 0.0339(9) Uani 1 1 d . . . . .
H3A H 0.5430 0.1485 0.6564 0.051 Uiso 1 1 calc R U . . .
H3B H 0.5274 0.0919 0.6043 0.051 Uiso 1 1 calc R U . . .
H3C H 0.6084 0.0853 0.6557 0.051 Uiso 1 1 calc R U . . .
C4 C 0.3969(4) -0.0231(2) 0.6499(3) 0.0648(16) Uani 1 1 d . . . . .
H4A H 0.4734 -0.0391 0.6542 0.097 Uiso 1 1 calc R U . . .
H4B H 0.3738 -0.0311 0.6108 0.097 Uiso 1 1 calc R U . . .
H4C H 0.3379 -0.0453 0.6707 0.097 Uiso 1 1 calc R U . . .
C5 C 0.1737(3) 0.08722(16) 0.66159(14) 0.0223(8) Uani 1 1 d . . . . .
C6 C 0.1275(3) 0.02225(17) 0.67290(16) 0.0272(8) Uani 1 1 d . . . . .
C7 C 0.1111(3) -0.02916(18) 0.62944(18) 0.0349(9) Uani 1 1 d . . . . .
H7 H 0.1311 -0.0234 0.5931 0.042 Uiso 1 1 calc R U . . .
C8 C 0.0657(4) -0.0889(2) 0.6392(2) 0.0429(11) Uani 1 1 d . . . . .
H8 H 0.0542 -0.1241 0.6097 0.051 Uiso 1 1 calc R U . . .
C9 C 0.0371(4) -0.0968(2) 0.6926(2) 0.0449(12) Uani 1 1 d . . . . .
H9 H 0.0054 -0.1376 0.6993 0.054 Uiso 1 1 calc R U . . .
C10 C 0.0541(4) -0.0465(2) 0.7357(2) 0.0446(11) Uani 1 1 d . . . . .
H10 H 0.0344 -0.0526 0.7721 0.054 Uiso 1 1 calc R U . . .
C11 C 0.1006(3) 0.01361(19) 0.72605(17) 0.0338(9) Uani 1 1 d . . . . .
H11 H 0.1136 0.0484 0.7559 0.041 Uiso 1 1 calc R U . . .
C12 C -0.1294(3) 0.04341(19) 0.63500(19) 0.0380(10) Uani 1 1 d . . . . .
H12A H -0.1121 0.0154 0.6610 0.057 Uiso 1 1 calc R U . . .
H12B H -0.1022 0.0259 0.5983 0.057 Uiso 1 1 calc R U . . .
H12C H -0.2144 0.0462 0.6334 0.057 Uiso 1 1 calc R U . . .
C13 C -0.0913(4) 0.1542(2) 0.73088(19) 0.0481(12) Uani 1 1 d . . . . .
H13A H -0.0681 0.1246 0.7544 0.072 Uiso 1 1 calc R U . . .
H13B H -0.1764 0.1567 0.7331 0.072 Uiso 1 1 calc R U . . .
H13C H -0.0500 0.1967 0.7435 0.072 Uiso 1 1 calc R U . . .
C14 C -0.1076(3) 0.1763(2) 0.6127(2) 0.0482(12) Uani 1 1 d . . . . .
H14A H -0.1929 0.1766 0.6166 0.072 Uiso 1 1 calc R U . . .
H14B H -0.0898 0.1594 0.5744 0.072 Uiso 1 1 calc R U . . .
H14C H -0.0695 0.2199 0.6230 0.072 Uiso 1 1 calc R U . . .
C15 C 0.2107(4) 0.2280(2) 0.80931(17) 0.0437(11) Uani 1 1 d . . . . .
H15A H 0.2893 0.2176 0.7974 0.066 Uiso 1 1 calc R U . . .
H15B H 0.1521 0.1935 0.7925 0.066 Uiso 1 1 calc R U . . .
H15C H 0.2070 0.2328 0.8496 0.066 Uiso 1 1 calc R U . . .
C16 C 0.0426(4) 0.3320(2) 0.82094(16) 0.0391(10) Uani 1 1 d . . . . .
H16A H 0.0474 0.3314 0.8606 0.059 Uiso 1 1 calc R U . . .
H16B H -0.0256 0.3034 0.8048 0.059 Uiso 1 1 calc R U . . .
H16C H 0.0341 0.3756 0.8150 0.059 Uiso 1 1 calc R U . . .
C17 C 0.3031(4) 0.3674(2) 0.80995(17) 0.0452(11) Uani 1 1 d . . . . .
H17A H 0.2883 0.4067 0.7966 0.068 Uiso 1 1 calc R U . . .
H17B H 0.3769 0.3528 0.7948 0.068 Uiso 1 1 calc R U . . .
H17C H 0.3091 0.3760 0.8503 0.068 Uiso 1 1 calc R U . . .
C18 C 0.1258(3) 0.31677(16) 0.67844(15) 0.0207(7) Uani 1 1 d . . . . .
C19 C 0.0684(3) 0.37648(18) 0.69776(15) 0.0250(8) Uani 1 1 d . . . . .
C20 C 0.1342(3) 0.43548(19) 0.70843(18) 0.0367(10) Uani 1 1 d . . . . .
H20 H 0.2168 0.4381 0.7035 0.044 Uiso 1 1 calc R U . . .
C21 C 0.0806(4) 0.4906(2) 0.7263(2) 0.0476(12) Uani 1 1 d . . . . .
H21 H 0.1263 0.5309 0.7338 0.057 Uiso 1 1 calc R U . . .
C22 C -0.0400(4) 0.4867(2) 0.7331(2) 0.0499(12) Uani 1 1 d . . . . .
H22 H -0.0774 0.5245 0.7448 0.060 Uiso 1 1 calc R U . . .
C23 C -0.1059(4) 0.4283(2) 0.72300(18) 0.0443(11) Uani 1 1 d . . . . .
H23 H -0.1885 0.4258 0.7280 0.053 Uiso 1 1 calc R U . . .
C24 C -0.0523(3) 0.3733(2) 0.70569(17) 0.0356(10) Uani 1 1 d . . . . .
H24 H -0.0981 0.3330 0.6992 0.043 Uiso 1 1 calc R U . . .
C25 C 0.0897(7) 0.2640(3) 0.5079(2) 0.091(2) Uani 1 1 d . . . . .
H25A H 0.0815 0.2823 0.4744 0.136 Uiso 1 1 calc R U . . .
H25B H 0.0212 0.2335 0.5112 0.136 Uiso 1 1 calc R U . . .
H25C H 0.1612 0.2419 0.5060 0.136 Uiso 1 1 calc R U . . .
C26 C 0.2203(5) 0.3895(3) 0.5593(3) 0.088(2) Uani 1 1 d . . . . .
H26A H 0.2316 0.4213 0.5932 0.132 Uiso 1 1 calc R U . . .
H26B H 0.2006 0.4107 0.5286 0.132 Uiso 1 1 calc R U . . .
H26C H 0.2929 0.3690 0.5512 0.132 Uiso 1 1 calc R U . . .
C27 C -0.0389(4) 0.3661(3) 0.5720(2) 0.0704(18) Uani 1 1 d . . . . .
H27A H -0.0352 0.4013 0.6034 0.106 Uiso 1 1 calc R U . . .
H27B H -0.1045 0.3343 0.5766 0.106 Uiso 1 1 calc R U . . .
H27C H -0.0508 0.3827 0.5379 0.106 Uiso 1 1 calc R U . . .
C28 C 0.4749(4) 0.38061(18) 0.66457(19) 0.0406(11) Uani 1 1 d . . . . .
H28A H 0.4577 0.3582 0.6957 0.061 Uiso 1 1 calc R U . . .
H28B H 0.4030 0.3963 0.6527 0.061 Uiso 1 1 calc R U . . .
H28C H 0.5344 0.4168 0.6760 0.061 Uiso 1 1 calc R U . . .
C29 C 0.5723(4) 0.3690(2) 0.5499(2) 0.0532(13) Uani 1 1 d . . . . .
H29A H 0.5014 0.3821 0.5344 0.080 Uiso 1 1 calc R U . . .
H29B H 0.6114 0.3413 0.5210 0.080 Uiso 1 1 calc R U . . .
H29C H 0.6259 0.4070 0.5641 0.080 Uiso 1 1 calc R U . . .
C30 C 0.6657(3) 0.2934(2) 0.6285(2) 0.0455(11) Uani 1 1 d . . . . .
H30A H 0.7266 0.3289 0.6398 0.068 Uiso 1 1 calc R U . . .
H30B H 0.6940 0.2635 0.5977 0.068 Uiso 1 1 calc R U . . .
H30C H 0.6478 0.2711 0.6596 0.068 Uiso 1 1 calc R U . . .
C31 C 0.4008(3) 0.21682(17) 0.54605(14) 0.0218(8) Uani 1 1 d . . . . .
C32 C 0.4872(3) 0.21281(19) 0.49960(16) 0.0332(9) Uani 1 1 d . . . . .
C33 C 0.4710(5) 0.2425(2) 0.45481(18) 0.0523(13) Uani 1 1 d . . . . .
H33 H 0.4051 0.2660 0.4529 0.063 Uiso 1 1 calc R U . . .
C34 C 0.5535(6) 0.2375(3) 0.4117(2) 0.0713(18) Uani 1 1 d . . . . .
H34 H 0.5432 0.2576 0.3807 0.086 Uiso 1 1 calc R U . . .
C35 C 0.6484(6) 0.2036(4) 0.4152(3) 0.092(2) Uani 1 1 d . . . . .
H35 H 0.7035 0.1999 0.3862 0.110 Uiso 1 1 calc R U . . .
C36 C 0.6639(6) 0.1757(3) 0.4589(3) 0.087(2) Uani 1 1 d . . . . .
H36 H 0.7309 0.1530 0.4609 0.104 Uiso 1 1 calc R U . . .
C37 C 0.5842(4) 0.1793(2) 0.5010(2) 0.0556(13) Uani 1 1 d . . . . .
H37 H 0.5961 0.1584 0.5314 0.067 Uiso 1 1 calc R U . . .
C38 C 0.2702(5) 0.1237(3) 0.42286(18) 0.0609(15) Uani 1 1 d . . . . .
H38A H 0.2341 0.1631 0.4210 0.091 Uiso 1 1 calc R U . . .
H38B H 0.2275 0.0879 0.3981 0.091 Uiso 1 1 calc R U . . .
H38C H 0.3524 0.1285 0.4117 0.091 Uiso 1 1 calc R U . . .
C39 C 0.3527(5) 0.0403(2) 0.5009(3) 0.0703(18) Uani 1 1 d . . . . .
H39A H 0.4334 0.0506 0.4895 0.105 Uiso 1 1 calc R U . . .
H39B H 0.3180 0.0012 0.4771 0.105 Uiso 1 1 calc R U . . .
H39C H 0.3534 0.0336 0.5393 0.105 Uiso 1 1 calc R U . . .
C40 C 0.1077(4) 0.0831(2) 0.50849(18) 0.0426(11) Uani 1 1 d . . . . .
H40A H 0.1005 0.0767 0.5469 0.064 Uiso 1 1 calc R U . . .
H40B H 0.0812 0.0431 0.4838 0.064 Uiso 1 1 calc R U . . .
H40C H 0.0590 0.1166 0.5021 0.064 Uiso 1 1 calc R U . . .
C41A C 0.7512(9) 0.3101(5) 1.2160(4) 0.031(2) Uani 0.552(8) 1 d . . P A 5
C41B C 0.7857(10) 0.3235(6) 1.1986(5) 0.024(2) Uani 0.448(8) 1 d . . P A 6
C42 C 0.8225(6) 0.3928(2) 0.9861(3) 0.085(2) Uani 1 1 d . U . . .
H42A H 0.7485 0.3953 0.9669 0.128 Uiso 1 1 calc R U . . .
H42B H 0.8661 0.3600 0.9645 0.128 Uiso 1 1 calc R U . . .
H42C H 0.8698 0.4343 0.9907 0.128 Uiso 1 1 calc R U . . .
C43 C 0.9301(4) 0.3599(3) 1.0891(3) 0.095(2) Uani 1 1 d . U . . .
H43A H 0.9769 0.4012 1.0997 0.143 Uiso 1 1 calc R U . . .
H43B H 0.9750 0.3310 1.0638 0.143 Uiso 1 1 calc R U . . .
H43C H 0.9116 0.3412 1.1222 0.143 Uiso 1 1 calc R U . . .
C44 C 0.7231(3) 0.43766(18) 1.09796(19) 0.0371(10) Uani 1 1 d . . . . .
H44A H 0.7060 0.4263 1.1342 0.056 Uiso 1 1 calc R U . . .
H44B H 0.6499 0.4450 1.0803 0.056 Uiso 1 1 calc R U . . .
H44C H 0.7776 0.4767 1.1024 0.056 Uiso 1 1 calc R U . . .
C45 C 0.6699(3) 0.25148(16) 1.01476(13) 0.0171(7) Uani 1 1 d . . . . .
C46 C 0.7602(3) 0.23402(16) 0.97229(15) 0.0209(7) Uani 1 1 d . . . . .
C47 C 0.7380(3) 0.23286(18) 0.91652(15) 0.0288(9) Uani 1 1 d . . . . .
H47 H 0.6652 0.2446 0.9048 0.035 Uiso 1 1 calc R U . . .
C48 C 0.8219(4) 0.2146(2) 0.87801(17) 0.0413(11) Uani 1 1 d . . . . .
H48 H 0.8068 0.2141 0.8400 0.050 Uiso 1 1 calc R U . . .
C49 C 0.9276(4) 0.1971(2) 0.89491(18) 0.0457(12) Uani 1 1 d . . . . .
H49 H 0.9844 0.1840 0.8683 0.055 Uiso 1 1 calc R U . . .
C50 C 0.9509(3) 0.1986(2) 0.95005(17) 0.0342(9) Uani 1 1 d . . . . .
H50 H 1.0238 0.1868 0.9615 0.041 Uiso 1 1 calc R U . . .
C51 C 0.8678(3) 0.21717(17) 0.98869(15) 0.0243(8) Uani 1 1 d . . . . .
H51 H 0.8842 0.2185 1.0267 0.029 Uiso 1 1 calc R U . . .
C52 C 0.4559(4) 0.1460(2) 0.91118(18) 0.0497(12) Uani 1 1 d . . . . .
H52A H 0.3929 0.1742 0.9190 0.074 Uiso 1 1 calc R U . . .
H52B H 0.4226 0.1038 0.8924 0.074 Uiso 1 1 calc R U . . .
H52C H 0.5138 0.1643 0.8874 0.074 Uiso 1 1 calc R U . . .
C53 C 0.6504(4) 0.08630(18) 0.96235(18) 0.0376(10) Uani 1 1 d . . . . .
H53A H 0.7070 0.1049 0.9382 0.056 Uiso 1 1 calc R U . . .
H53B H 0.6184 0.0436 0.9440 0.056 Uiso 1 1 calc R U . . .
H53C H 0.6898 0.0830 0.9970 0.056 Uiso 1 1 calc R U . . .
C54 C 0.4201(4) 0.0968(2) 1.01819(19) 0.0473(12) Uani 1 1 d . . . . .
H54A H 0.4593 0.0871 1.0507 0.071 Uiso 1 1 calc R U . . .
H54B H 0.3855 0.0569 0.9956 0.071 Uiso 1 1 calc R U . . .
H54C H 0.3580 0.1245 1.0299 0.071 Uiso 1 1 calc R U . . .
C55 C 0.7754(3) 0.15928(18) 1.12902(16) 0.0281(8) Uani 1 1 d . . . . .
H55A H 0.7983 0.2051 1.1407 0.042 Uiso 1 1 calc R U . . .
H55B H 0.7543 0.1507 1.0896 0.042 Uiso 1 1 calc R U . . .
H55C H 0.8412 0.1352 1.1355 0.042 Uiso 1 1 calc R U . . .
C56 C 0.6141(4) 0.0465(2) 1.1486(3) 0.0779(19) Uani 1 1 d . U . . .
H56A H 0.6831 0.0252 1.1562 0.117 Uiso 1 1 calc R U . . .
H56B H 0.5946 0.0362 1.1091 0.117 Uiso 1 1 calc R U . . .
H56C H 0.5473 0.0316 1.1696 0.117 Uiso 1 1 calc R U . . .
C57 C 0.6835(4) 0.1559(4) 1.2443(2) 0.085(2) Uani 1 1 d . U . . .
H57A H 0.6934 0.2025 1.2550 0.128 Uiso 1 1 calc R U . . .
H57B H 0.7567 0.1383 1.2520 0.128 Uiso 1 1 calc R U . . .
H57C H 0.6196 0.1380 1.2653 0.128 Uiso 1 1 calc R U . . .
C58 C 0.4179(3) 0.16642(17) 1.15678(14) 0.0233(8) Uani 1 1 d . . . . .
C59 C 0.3656(3) 0.1128(2) 1.18488(16) 0.0308(9) Uani 1 1 d . . . . .
C60 C 0.3113(4) 0.0571(2) 1.15375(19) 0.0405(11) Uani 1 1 d . . . . .
H60 H 0.3054 0.0530 1.1148 0.049 Uiso 1 1 calc R U . . .
C61 C 0.2653(4) 0.0069(2) 1.1796(2) 0.0526(14) Uani 1 1 d . . . . .
H61 H 0.2300 -0.0316 1.1581 0.063 Uiso 1 1 calc R U . . .
C62 C 0.2708(4) 0.0130(3) 1.2352(2) 0.0587(16) Uani 1 1 d . . . . .
H62 H 0.2380 -0.0211 1.2525 0.070 Uiso 1 1 calc R U . . .
C63 C 0.3226(4) 0.0673(3) 1.2666(2) 0.0557(15) Uani 1 1 d . . . . .
H63 H 0.3257 0.0708 1.3055 0.067 Uiso 1 1 calc R U . . .
C64 C 0.3723(3) 0.1189(3) 1.24169(18) 0.0458(12) Uani 1 1 d . . . . .
H64 H 0.4092 0.1568 1.2636 0.055 Uiso 1 1 calc R U . . .
C65A C 0.1272(7) 0.1767(4) 1.2037(4) 0.032(2) Uani 0.638(11) 1 d . . P B 1
H65A H 0.0456 0.1873 1.2066 0.048 Uiso 0.638(11) 1 calc R U P B 1
H65B H 0.1714 0.1976 1.2372 0.048 Uiso 0.638(11) 1 calc R U P B 1
H65C H 0.1287 0.1303 1.1996 0.048 Uiso 0.638(11) 1 calc R U P B 1
C66A C 0.1595(6) 0.2845(4) 1.1410(5) 0.043(2) Uani 0.638(11) 1 d . . P B 1
H66A H 0.0742 0.2850 1.1445 0.064 Uiso 0.638(11) 1 calc R U P B 1
H66B H 0.1840 0.2982 1.1064 0.064 Uiso 0.638(11) 1 calc R U P B 1
H66C H 0.1993 0.3137 1.1721 0.064 Uiso 0.638(11) 1 calc R U P B 1
C67A C 0.1202(6) 0.1498(4) 1.0782(3) 0.046(2) Uani 0.638(11) 1 d . . P B 1
H67A H 0.1301 0.1053 1.0809 0.069 Uiso 0.638(11) 1 calc R U P B 1
H67B H 0.1552 0.1599 1.0441 0.069 Uiso 0.638(11) 1 calc R U P B 1
H67C H 0.0362 0.1556 1.0780 0.069 Uiso 0.638(11) 1 calc R U P B 1
C65B C 0.1174(15) 0.1567(9) 1.1766(8) 0.049(5) Uani 0.362(11) 1 d . U P B 2
H65D H 0.0365 0.1684 1.1796 0.073 Uiso 0.362(11) 1 calc R U P B 2
H65E H 0.1521 0.1606 1.2136 0.073 Uiso 0.362(11) 1 calc R U P B 2
H65F H 0.1170 0.1125 1.1573 0.073 Uiso 0.362(11) 1 calc R U P B 2
C66B C 0.1752(10) 0.2951(6) 1.1786(7) 0.034(3) Uani 0.362(11) 1 d . . P B 2
H66D H 0.2104 0.3259 1.1565 0.051 Uiso 0.362(11) 1 calc R U P B 2
H66E H 0.2132 0.3032 1.2152 0.051 Uiso 0.362(11) 1 calc R U P B 2
H66F H 0.0910 0.2997 1.1825 0.051 Uiso 0.362(11) 1 calc R U P B 2
C67B C 0.1507(12) 0.2037(8) 1.0688(5) 0.054(5) Uani 0.362(11) 1 d . . P B 2
H67D H 0.0720 0.2181 1.0679 0.081 Uiso 0.362(11) 1 calc R U P B 2
H67E H 0.1490 0.1598 1.0486 0.081 Uiso 0.362(11) 1 calc R U P B 2
H67F H 0.2063 0.2318 1.0514 0.081 Uiso 0.362(11) 1 calc R U P B 2
C68 C 0.4578(4) 0.3247(2) 1.26823(17) 0.0482(12) Uani 1 1 d . . . . .
H68A H 0.5314 0.3054 1.2597 0.072 Uiso 1 1 calc R U . . .
H68B H 0.3912 0.2937 1.2539 0.072 Uiso 1 1 calc R U . . .
H68C H 0.4515 0.3368 1.3083 0.072 Uiso 1 1 calc R U . . .
C69 C 0.3262(4) 0.4403(2) 1.25993(17) 0.0490(13) Uani 1 1 d . . . . .
H69A H 0.3293 0.4511 1.3003 0.073 Uiso 1 1 calc R U . . .
H69B H 0.2538 0.4127 1.2481 0.073 Uiso 1 1 calc R U . . .
H69C H 0.3271 0.4796 1.2443 0.073 Uiso 1 1 calc R U . . .
C70 C 0.5922(4) 0.4517(2) 1.25485(18) 0.0471(12) Uani 1 1 d . . . . .
H70A H 0.5911 0.4896 1.2373 0.071 Uiso 1 1 calc R U . . .
H70B H 0.6609 0.4293 1.2426 0.071 Uiso 1 1 calc R U . . .
H70C H 0.5964 0.4649 1.2950 0.071 Uiso 1 1 calc R U . . .
C71 C 0.4034(3) 0.38684(17) 1.12136(14) 0.0206(7) Uani 1 1 d . . . . .
C72 C 0.3524(3) 0.44983(17) 1.12935(14) 0.0221(8) Uani 1 1 d . . . . .
C73 C 0.2313(3) 0.45198(18) 1.12563(16) 0.0292(9) Uani 1 1 d . . . . .
H73 H 0.1806 0.4135 1.1164 0.035 Uiso 1 1 calc R U . . .
C74 C 0.1851(3) 0.51044(19) 1.13540(17) 0.0358(10) Uani 1 1 d . . . . .
H74 H 0.1024 0.5118 1.1335 0.043 Uiso 1 1 calc R U . . .
C75 C 0.2578(3) 0.56667(19) 1.14790(16) 0.0333(9) Uani 1 1 d . . . . .
H75 H 0.2253 0.6066 1.1543 0.040 Uiso 1 1 calc R U . . .
C76 C 0.3783(3) 0.56470(18) 1.15109(15) 0.0270(8) Uani 1 1 d . . . . .
H76 H 0.4287 0.6034 1.1594 0.032 Uiso 1 1 calc R U . . .
C77 C 0.4256(3) 0.50657(17) 1.14216(15) 0.0246(8) Uani 1 1 d . . . . .
H77 H 0.5082 0.5054 1.1448 0.029 Uiso 1 1 calc R U . . .
C78A C 0.2068(7) 0.3514(5) 0.9909(4) 0.054(3) Uani 0.488(6) 1 d . . P C 3
H78A H 0.1640 0.3714 1.0227 0.081 Uiso 0.488(6) 1 calc R U P C 3
H78B H 0.1794 0.3058 0.9821 0.081 Uiso 0.488(6) 1 calc R U P C 3
H78C H 0.1927 0.3719 0.9591 0.081 Uiso 0.488(6) 1 calc R U P C 3
C79A C 0.4102(9) 0.4549(4) 0.9999(3) 0.040(2) Uani 0.488(6) 1 d . . P C 3
H79A H 0.4050 0.4596 0.9611 0.060 Uiso 0.488(6) 1 calc R U P C 3
H79B H 0.4913 0.4669 1.0135 0.060 Uiso 0.488(6) 1 calc R U P C 3
H79C H 0.3578 0.4828 1.0217 0.060 Uiso 0.488(6) 1 calc R U P C 3
C80A C 0.4455(13) 0.3183(6) 0.9535(5) 0.048(3) Uani 0.488(6) 1 d . . P C 3
H80A H 0.4165 0.3241 0.9174 0.072 Uiso 0.488(6) 1 calc R U P C 3
H80B H 0.4374 0.2726 0.9558 0.072 Uiso 0.488(6) 1 calc R U P C 3
H80C H 0.5284 0.3351 0.9583 0.072 Uiso 0.488(6) 1 calc R U P C 3
C78B C 0.2499(7) 0.2792(4) 0.9828(3) 0.037(2) Uani 0.512(6) 1 d . . P C 4
H78D H 0.1766 0.2822 1.0033 0.055 Uiso 0.512(6) 1 calc R U P C 4
H78E H 0.2876 0.2421 0.9902 0.055 Uiso 0.512(6) 1 calc R U P C 4
H78F H 0.2325 0.2743 0.9432 0.055 Uiso 0.512(6) 1 calc R U P C 4
C79B C 0.2791(7) 0.4234(4) 0.9999(3) 0.036(2) Uani 0.512(6) 1 d . . P C 4
H79D H 0.2615 0.4222 0.9608 0.054 Uiso 0.512(6) 1 calc R U P C 4
H79E H 0.3243 0.4641 1.0150 0.054 Uiso 0.512(6) 1 calc R U P C 4
H79F H 0.2054 0.4193 1.0200 0.054 Uiso 0.512(6) 1 calc R U P C 4
C80B C 0.4832(9) 0.3500(5) 0.9620(4) 0.031(2) Uani 0.512(6) 1 d . . P C 4
H80D H 0.5194 0.3117 0.9676 0.046 Uiso 0.512(6) 1 calc R U P C 4
H80E H 0.5411 0.3875 0.9703 0.046 Uiso 0.512(6) 1 calc R U P C 4
H80F H 0.4557 0.3449 0.9236 0.046 Uiso 0.512(6) 1 calc R U P C 4
N1 N 0.2889(2) 0.10323(14) 0.65877(13) 0.0245(7) Uani 1 1 d . . . . .
N2 N 0.1005(2) 0.12953(13) 0.65244(12) 0.0201(6) Uani 1 1 d . . . . .
N3 N 0.1705(2) 0.28567(14) 0.71533(12) 0.0239(7) Uani 1 1 d . . . . .
N4 N 0.1353(2) 0.29349(14) 0.62502(11) 0.0203(6) Uani 1 1 d . . . . .
N5 N 0.4178(2) 0.26278(13) 0.58988(12) 0.0203(6) Uani 1 1 d . . . . .
N6 N 0.3075(3) 0.17410(14) 0.54529(12) 0.0250(7) Uani 1 1 d . . . . .
N7 N 0.6872(2) 0.30534(13) 1.05144(12) 0.0224(6) Uani 1 1 d . . . . .
N8 N 0.5719(2) 0.21266(13) 1.01820(11) 0.0171(6) Uani 1 1 d . . . . .
N9 N 0.5335(2) 0.17640(14) 1.15105(12) 0.0231(7) Uani 1 1 d . . . . .
N10 N 0.3499(2) 0.20500(14) 1.13695(12) 0.0228(6) Uani 1 1 d . . . . .
N11 N 0.4512(2) 0.36719(14) 1.16481(12) 0.0236(7) Uani 1 1 d . . . . .
N12 N 0.4040(2) 0.34863(13) 1.07224(11) 0.0193(6) Uani 1 1 d . . . . .
O1 O 0.4195(2) 0.23688(12) 0.71111(10) 0.0289(6) Uani 1 1 d . . . . .
O2 O 0.6826(2) 0.30824(13) 1.17634(11) 0.0355(7) Uani 1 1 d . . . . .
Si1 Si 0.40768(9) 0.06463(5) 0.67691(5) 0.0331(3) Uani 1 1 d . . . . .
Si2 Si -0.05227(8) 0.12495(5) 0.65848(5) 0.0261(2) Uani 1 1 d . . . . .
Si3 Si 0.17961(9) 0.30429(6) 0.78741(4) 0.0311(2) Uani 1 1 d . . . . .
Si4 Si 0.09932(9) 0.32841(5) 0.56846(4) 0.0290(2) Uani 1 1 d . . . . .
Si5 Si 0.53127(8) 0.32479(5) 0.60660(5) 0.0276(2) Uani 1 1 d . . . . .
Si6 Si 0.26402(10) 0.10758(5) 0.49461(5) 0.0325(3) Uani 1 1 d . . . . .
Si7 Si 0.79089(9) 0.37152(5) 1.05431(6) 0.0421(3) Uani 1 1 d . . . . .
Si8 Si 0.52892(9) 0.13816(5) 0.97716(4) 0.0245(2) Uani 1 1 d . . . . .
Si9 Si 0.64704(9) 0.13440(6) 1.16924(5) 0.0377(3) Uani 1 1 d . . . . .
Si10 Si 0.19741(9) 0.20621(6) 1.14092(5) 0.0315(3) Uani 1 1 d . . . . .
Si11 Si 0.45624(10) 0.39747(6) 1.23533(4) 0.0343(3) Uani 1 1 d . . . . .
Si12 Si 0.36057(9) 0.36070(6) 1.00719(4) 0.0356(3) Uani 1 1 d . . . . .
P1 P 0.61154(12) 0.26096(7) 0.78549(5) 0.0547(4) Uani 1 1 d . . . . .
P2A P 0.8527(4) 0.31588(15) 1.26100(17) 0.0551(15) Uani 0.552(8) 1 d . . P A 5
P2B P 0.9034(3) 0.33709(17) 1.23224(18) 0.0397(14) Uani 0.448(8) 1 d . . P A 6
Th1 Th 0.26882(2) 0.21354(2) 0.64550(2) 0.01659(4) Uani 1 1 d . . . . .
Th2 Th 0.52961(2) 0.27439(2) 1.11181(2) 0.01700(4) Uani 1 1 d . . . . .

loop_
_atom_site_aniso_label
_atom_site_aniso_U_11
_atom_site_aniso_U_22
_atom_site_aniso_U_33
_atom_site_aniso_U_23
_atom_site_aniso_U_13
_atom_site_aniso_U_12
C1 0.033(2) 0.039(2) 0.024(2) -0.0027(18) -0.0055(17) 0.0176(18)
C2 0.044(3) 0.082(4) 0.062(3) 0.048(3) 0.005(2) 0.027(3)
C3 0.0170(18) 0.036(2) 0.048(3) 0.0012(19) 0.0060(17) 0.0062(16)
C4 0.034(3) 0.036(3) 0.133(5) 0.031(3) 0.001(3) 0.011(2)
C5 0.0221(18) 0.0223(19) 0.024(2) 0.0077(15) 0.0057(14) 0.0012(14)
C6 0.0197(18) 0.026(2) 0.040(2) 0.0153(18) 0.0084(16) 0.0052(15)
C7 0.035(2) 0.027(2) 0.044(3) 0.0083(19) 0.0041(18) 0.0011(17)
C8 0.039(2) 0.028(2) 0.061(3) 0.009(2) -0.001(2) 0.0027(18)
C9 0.038(2) 0.031(2) 0.071(3) 0.027(2) 0.010(2) -0.0011(19)
C10 0.047(3) 0.041(3) 0.053(3) 0.027(2) 0.017(2) 0.006(2)
C11 0.035(2) 0.031(2) 0.040(2) 0.0150(19) 0.0115(18) 0.0060(17)
C12 0.0193(19) 0.036(2) 0.057(3) 0.004(2) 0.0044(18) -0.0001(17)
C13 0.030(2) 0.052(3) 0.058(3) -0.002(2) 0.014(2) 0.002(2)
C14 0.019(2) 0.047(3) 0.082(4) 0.021(3) -0.004(2) 0.0077(19)
C15 0.040(2) 0.075(3) 0.026(2) 0.024(2) 0.0099(18) 0.027(2)
C16 0.039(2) 0.059(3) 0.022(2) 0.006(2) 0.0079(17) 0.020(2)
C17 0.036(2) 0.070(3) 0.026(2) -0.008(2) -0.0069(18) 0.013(2)
C18 0.0117(16) 0.0243(19) 0.027(2) 0.0054(16) 0.0004(14) 0.0016(13)
C19 0.0237(18) 0.033(2) 0.021(2) 0.0060(16) 0.0023(15) 0.0152(16)
C20 0.025(2) 0.036(2) 0.049(3) 0.002(2) -0.0002(18) 0.0119(18)
C21 0.042(3) 0.037(3) 0.063(3) 0.000(2) -0.003(2) 0.016(2)
C22 0.045(3) 0.056(3) 0.052(3) 0.000(2) 0.002(2) 0.036(2)
C23 0.027(2) 0.064(3) 0.044(3) 0.005(2) 0.0040(19) 0.023(2)
C24 0.022(2) 0.048(3) 0.038(2) 0.006(2) -0.0007(17) 0.0129(18)
C25 0.170(7) 0.074(4) 0.036(3) 0.006(3) -0.015(4) 0.057(4)
C26 0.063(4) 0.120(5) 0.098(5) 0.085(4) -0.014(3) -0.018(4)
C27 0.050(3) 0.129(5) 0.050(3) 0.045(3) 0.005(2) 0.047(3)
C28 0.040(2) 0.021(2) 0.053(3) -0.0112(19) 0.001(2) -0.0016(18)
C29 0.049(3) 0.041(3) 0.068(4) 0.016(2) 0.011(2) -0.012(2)
C30 0.022(2) 0.050(3) 0.060(3) -0.002(2) -0.001(2) 0.0020(19)
C31 0.0228(18) 0.026(2) 0.0160(18) 0.0027(15) 0.0012(14) 0.0031(15)
C32 0.039(2) 0.034(2) 0.021(2) -0.0064(17) 0.0081(17) -0.0074(18)
C33 0.063(3) 0.058(3) 0.031(3) 0.006(2) 0.008(2) -0.016(2)
C34 0.090(5) 0.085(4) 0.032(3) 0.010(3) 0.017(3) -0.025(4)
C35 0.080(5) 0.121(6) 0.057(4) -0.021(4) 0.043(4) -0.010(4)
C36 0.076(4) 0.113(6) 0.063(4) -0.014(4) 0.040(3) 0.019(4)
C37 0.049(3) 0.064(3) 0.052(3) -0.002(3) 0.025(2) 0.017(2)
C38 0.078(4) 0.063(3) 0.027(3) -0.013(2) 0.001(2) -0.025(3)
C39 0.064(3) 0.038(3) 0.094(5) -0.033(3) -0.030(3) 0.016(3)
C40 0.044(3) 0.042(3) 0.033(2) -0.006(2) -0.0044(19) -0.013(2)
C41A 0.026(5) 0.029(5) 0.033(6) -0.008(4) 0.004(4) 0.001(4)
C41B 0.019(6) 0.020(6) 0.030(7) -0.002(4) 0.003(4) 0.005(4)
C42 0.102(4) 0.039(3) 0.110(5) 0.009(3) 0.077(4) -0.015(3)
C43 0.027(3) 0.049(3) 0.194(6) -0.024(4) -0.024(3) 0.004(2)
C44 0.032(2) 0.020(2) 0.056(3) -0.0008(19) -0.0008(19) -0.0020(16)
C45 0.0143(16) 0.0215(18) 0.0181(18) 0.0098(15) -0.0017(13) 0.0038(13)
C46 0.0205(17) 0.0179(18) 0.025(2) 0.0072(15) 0.0036(14) 0.0020(14)
C47 0.0222(19) 0.040(2) 0.029(2) 0.0157(18) 0.0022(15) 0.0092(16)
C48 0.035(2) 0.071(3) 0.026(2) 0.021(2) 0.0119(18) 0.021(2)
C49 0.032(2) 0.077(3) 0.036(3) 0.023(2) 0.0198(19) 0.024(2)
C50 0.0229(19) 0.049(3) 0.035(2) 0.015(2) 0.0057(17) 0.0118(18)
C51 0.0228(18) 0.028(2) 0.025(2) 0.0108(16) 0.0037(15) 0.0044(15)
C52 0.063(3) 0.044(3) 0.035(3) -0.012(2) -0.018(2) 0.003(2)
C53 0.045(2) 0.023(2) 0.043(3) 0.0013(19) 0.010(2) 0.0022(18)
C54 0.054(3) 0.029(2) 0.047(3) -0.013(2) 0.023(2) -0.022(2)
C55 0.0204(18) 0.029(2) 0.035(2) 0.0046(17) 0.0017(16) 0.0081(15)
C56 0.037(3) 0.055(3) 0.161(6) 0.064(4) 0.026(3) 0.021(2)
C57 0.044(3) 0.185(6) 0.046(3) 0.058(4) 0.003(2) 0.047(3)
C58 0.0228(18) 0.033(2) 0.0185(19) 0.0112(16) 0.0041(14) 0.0124(15)
C59 0.0248(19) 0.047(3) 0.030(2) 0.025(2) 0.0132(16) 0.0214(18)
C60 0.046(3) 0.035(2) 0.049(3) 0.023(2) 0.030(2) 0.017(2)
C61 0.064(3) 0.039(3) 0.067(4) 0.032(2) 0.044(3) 0.024(2)
C62 0.042(3) 0.076(4) 0.078(4) 0.058(3) 0.033(3) 0.026(3)
C63 0.035(3) 0.111(5) 0.039(3) 0.053(3) 0.017(2) 0.027(3)
C64 0.027(2) 0.088(4) 0.032(2) 0.031(2) 0.0089(18) 0.017(2)
C65A 0.021(4) 0.041(5) 0.040(5) 0.019(4) 0.018(3) 0.012(3)
C66A 0.023(4) 0.038(4) 0.075(7) 0.025(5) 0.016(4) 0.014(3)
C67A 0.024(3) 0.060(6) 0.057(5) 0.017(4) -0.006(3) 0.002(3)
C65B 0.035(6) 0.050(8) 0.068(9) 0.032(7) 0.002(7) 0.005(6)
C66B 0.018(6) 0.039(7) 0.044(9) 0.002(7) 0.004(6) 0.007(5)
C67B 0.044(8) 0.078(13) 0.038(8) -0.006(7) -0.019(6) 0.024(8)
C68 0.071(3) 0.059(3) 0.022(2) 0.006(2) 0.001(2) 0.043(3)
C69 0.064(3) 0.064(3) 0.024(2) 0.002(2) 0.005(2) 0.046(3)
C70 0.061(3) 0.044(3) 0.033(3) -0.014(2) -0.019(2) 0.025(2)
C71 0.0120(16) 0.0269(19) 0.024(2) 0.0031(16) -0.0005(13) 0.0072(14)
C72 0.0221(18) 0.027(2) 0.0176(19) 0.0001(15) -0.0037(14) 0.0111(15)
C73 0.0241(19) 0.027(2) 0.035(2) -0.0026(17) -0.0084(16) 0.0096(16)
C74 0.0215(19) 0.035(2) 0.049(3) -0.004(2) -0.0079(17) 0.0155(17)
C75 0.037(2) 0.028(2) 0.034(2) -0.0039(18) -0.0046(18) 0.0185(18)
C76 0.030(2) 0.025(2) 0.026(2) 0.0019(16) -0.0005(16) 0.0060(16)
C77 0.0207(18) 0.031(2) 0.024(2) 0.0063(16) 0.0016(14) 0.0086(15)
C78A 0.027(5) 0.092(9) 0.044(6) 0.021(6) -0.016(4) -0.010(5)
C79A 0.065(6) 0.031(5) 0.025(5) 0.015(4) -0.002(4) -0.003(4)
C80A 0.071(10) 0.053(8) 0.025(6) 0.004(6) -0.010(6) 0.032(7)
C78B 0.039(5) 0.040(5) 0.027(4) 0.002(4) -0.009(3) -0.009(4)
C79B 0.051(5) 0.036(5) 0.022(4) 0.004(3) -0.002(4) 0.020(4)
C80B 0.029(5) 0.049(7) 0.022(6) 0.022(5) -0.001(4) 0.012(5)
N1 0.0149(14) 0.0261(17) 0.0359(19) 0.0139(14) 0.0041(12) 0.0041(12)
N2 0.0154(14) 0.0198(15) 0.0257(17) 0.0063(13) 0.0016(12) 0.0014(11)
N3 0.0175(14) 0.0344(18) 0.0206(16) 0.0031(14) 0.0008(12) 0.0090(13)
N4 0.0160(14) 0.0271(16) 0.0181(16) 0.0044(13) 0.0006(11) 0.0022(12)
N5 0.0175(14) 0.0209(16) 0.0211(16) 0.0012(13) 0.0011(12) -0.0005(12)
N6 0.0247(16) 0.0266(17) 0.0208(17) -0.0006(13) -0.0024(12) -0.0037(13)
N7 0.0163(14) 0.0179(16) 0.0314(18) 0.0010(13) 0.0026(12) -0.0006(12)
N8 0.0185(14) 0.0184(15) 0.0142(15) 0.0029(12) 0.0020(11) 0.0005(11)
N9 0.0224(15) 0.0313(17) 0.0200(16) 0.0120(13) 0.0018(12) 0.0113(13)
N10 0.0201(15) 0.0299(17) 0.0208(16) 0.0077(13) 0.0022(12) 0.0089(13)
N11 0.0237(15) 0.0295(17) 0.0190(16) 0.0009(13) -0.0048(12) 0.0150(13)
N12 0.0158(14) 0.0205(15) 0.0205(16) 0.0004(13) -0.0038(11) 0.0018(11)
O1 0.0227(13) 0.0396(16) 0.0238(14) 0.0017(12) -0.0062(11) 0.0075(11)
O2 0.0336(15) 0.0341(16) 0.0372(17) -0.0050(13) -0.0151(13) 0.0161(12)
Si1 0.0187(5) 0.0316(6) 0.0550(8) 0.0200(5) 0.0034(5) 0.0104(4)
Si2 0.0136(5) 0.0227(5) 0.0418(7) 0.0054(5) 0.0030(4) 0.0016(4)
Si3 0.0272(5) 0.0500(7) 0.0184(5) 0.0054(5) 0.0031(4) 0.0161(5)
Si4 0.0277(5) 0.0386(6) 0.0259(6) 0.0151(5) 0.0039(4) 0.0135(5)
Si5 0.0173(5) 0.0224(5) 0.0399(7) -0.0009(5) 0.0038(4) -0.0021(4)
Si6 0.0337(6) 0.0287(6) 0.0287(6) -0.0104(5) -0.0054(5) -0.0023(5)
Si7 0.0155(5) 0.0209(6) 0.0839(10) -0.0042(6) 0.0100(5) -0.0042(4)
Si8 0.0298(5) 0.0205(5) 0.0199(5) -0.0025(4) 0.0043(4) -0.0029(4)
Si9 0.0259(6) 0.0578(8) 0.0427(7) 0.0350(6) 0.0106(5) 0.0234(5)
Si10 0.0196(5) 0.0470(7) 0.0334(6) 0.0168(5) 0.0009(4) 0.0130(5)
Si11 0.0446(7) 0.0409(7) 0.0193(6) -0.0039(5) -0.0064(5) 0.0300(5)
Si12 0.0253(6) 0.0642(8) 0.0193(6) 0.0040(5) -0.0042(4) 0.0202(5)
P1 0.0517(8) 0.0619(8) 0.0463(8) -0.0150(6) -0.0323(6) 0.0277(6)
P2A 0.058(2) 0.0496(17) 0.054(2) -0.0078(15) -0.0373(19) 0.0165(15)
P2B 0.0322(17) 0.0390(18) 0.044(2) -0.0097(15) -0.0221(16) 0.0135(13)
Th1 0.01340(6) 0.01958(7) 0.01757(7) 0.00504(5) 0.00081(5) 0.00222(5)
Th2 0.01510(6) 0.01940(7) 0.01648(7) 0.00035(5) -0.00178(5) 0.00644(5)

_geom_special_details            
;
 All esds (except the esd in the dihedral angle between two l.s. planes)
 are estimated using the full covariance matrix.  The cell esds are taken
 into account individually in the estimation of esds in distances, angles
 and torsion angles; correlations between esds in cell parameters are only
 used when they are defined by crystal symmetry.  An approximate (isotropic)
 treatment of cell esds is used for estimating esds involving l.s. planes.
;

loop_
_geom_bond_atom_site_label_1
_geom_bond_atom_site_label_2
_geom_bond_distance
_geom_bond_site_symmetry_2
_geom_bond_publ_flag
C1 O1 1.246(4) . ?
C1 P1 1.561(4) . ?
C2 Si1 1.857(5) . ?
C2 H2A 0.9800 . ?
C2 H2B 0.9800 . ?
C2 H2C 0.9800 . ?
C3 Si1 1.855(4) . ?
C3 H3A 0.9800 . ?
C3 H3B 0.9800 . ?
C3 H3C 0.9800 . ?
C4 Si1 1.868(5) . ?
C4 H4A 0.9800 . ?
C4 H4B 0.9800 . ?
C4 H4C 0.9800 . ?
C5 N1 1.332(4) . ?
C5 N2 1.335(4) . ?
C5 C6 1.505(5) . ?
C5 Th1 2.897(3) . ?
C6 C11 1.383(5) . ?
C6 C7 1.392(6) . ?
C7 C8 1.390(6) . ?
C7 H7 0.9500 . ?
C8 C9 1.387(6) . ?
C8 H8 0.9500 . ?
C9 C10 1.373(7) . ?
C9 H9 0.9500 . ?
C10 C11 1.399(6) . ?
C10 H10 0.9500 . ?
C11 H11 0.9500 . ?
C12 Si2 1.868(4) . ?
C12 H12A 0.9800 . ?
C12 H12B 0.9800 . ?
C12 H12C 0.9800 . ?
C13 Si2 1.854(5) . ?
C13 H13A 0.9800 . ?
C13 H13B 0.9800 . ?
C13 H13C 0.9800 . ?
C14 Si2 1.850(4) . ?
C14 H14A 0.9800 . ?
C14 H14B 0.9800 . ?
C14 H14C 0.9800 . ?
C15 Si3 1.865(4) . ?
C15 H15A 0.9800 . ?
C15 H15B 0.9800 . ?
C15 H15C 0.9800 . ?
C16 Si3 1.871(4) . ?
C16 H16A 0.9800 . ?
C16 H16B 0.9800 . ?
C16 H16C 0.9800 . ?
C17 Si3 1.867(5) . ?
C17 H17A 0.9800 . ?
C17 H17B 0.9800 . ?
C17 H17C 0.9800 . ?
C18 N4 1.332(4) . ?
C18 N3 1.341(4) . ?
C18 C19 1.495(5) . ?
C18 Th1 2.876(3) . ?
C19 C20 1.385(6) . ?
C19 C24 1.390(5) . ?
C20 C21 1.384(6) . ?
C20 H20 0.9500 . ?
C21 C22 1.385(6) . ?
C21 H21 0.9500 . ?
C22 C23 1.376(7) . ?
C22 H22 0.9500 . ?
C23 C24 1.379(6) . ?
C23 H23 0.9500 . ?
C24 H24 0.9500 . ?
C25 Si4 1.840(6) . ?
C25 H25A 0.9800 . ?
C25 H25B 0.9800 . ?
C25 H25C 0.9800 . ?
C26 Si4 1.847(5) . ?
C26 H26A 0.9800 . ?
C26 H26B 0.9800 . ?
C26 H26C 0.9800 . ?
C27 Si4 1.837(5) . ?
C27 H27A 0.9800 . ?
C27 H27B 0.9800 . ?
C27 H27C 0.9800 . ?
C28 Si5 1.854(4) . ?
C28 H28A 0.9800 . ?
C28 H28B 0.9800 . ?
C28 H28C 0.9800 . ?
C29 Si5 1.851(5) . ?
C29 H29A 0.9800 . ?
C29 H29B 0.9800 . ?
C29 H29C 0.9800 . ?
C30 Si5 1.850(4) . ?
C30 H30A 0.9800 . ?
C30 H30B 0.9800 . ?
C30 H30C 0.9800 . ?
C31 N5 1.327(4) . ?
C31 N6 1.331(4) . ?
C31 C32 1.509(5) . ?
C31 Th1 2.884(3) . ?
C32 C37 1.380(6) . ?
C32 C33 1.383(6) . ?
C33 C34 1.417(7) . ?
C33 H33 0.9500 . ?
C34 C35 1.373(9) . ?
C34 H34 0.9500 . ?
C35 C36 1.335(10) . ?
C35 H35 0.9500 . ?
C36 C37 1.379(7) . ?
C36 H36 0.9500 . ?
C37 H37 0.9500 . ?
C38 Si6 1.856(5) . ?
C38 H38A 0.9800 . ?
C38 H38B 0.9800 . ?
C38 H38C 0.9800 . ?
C39 Si6 1.863(5) . ?
C39 H39A 0.9800 . ?
C39 H39B 0.9800 . ?
C39 H39C 0.9800 . ?
C40 Si6 1.861(4) . ?
C40 H40A 0.9800 . ?
C40 H40B 0.9800 . ?
C40 H40C 0.9800 . ?
C41A O2 1.245(11) . ?
C41A P2A 1.583(11) . ?
C41B O2 1.288(12) . ?
C41B P2B 1.555(12) . ?
C42 Si7 1.840(6) . ?
C42 H42A 0.9800 . ?
C42 H42B 0.9800 . ?
C42 H42C 0.9800 . ?
C43 Si7 1.864(6) . ?
C43 H43A 0.9800 . ?
C43 H43B 0.9800 . ?
C43 H43C 0.9800 . ?
C44 Si7 1.855(4) . ?
C44 H44A 0.9800 . ?
C44 H44B 0.9800 . ?
C44 H44C 0.9800 . ?
C45 N7 1.332(4) . ?
C45 N8 1.339(4) . ?
C45 C46 1.497(5) . ?
C45 Th2 2.878(3) . ?
C46 C47 1.391(5) . ?
C46 C51 1.393(5) . ?
C47 C48 1.385(5) . ?
C47 H47 0.9500 . ?
C48 C49 1.383(6) . ?
C48 H48 0.9500 . ?
C49 C50 1.377(6) . ?
C49 H49 0.9500 . ?
C50 C51 1.382(5) . ?
C50 H50 0.9500 . ?
C51 H51 0.9500 . ?
C52 Si8 1.866(4) . ?
C52 H52A 0.9800 . ?
C52 H52B 0.9800 . ?
C52 H52C 0.9800 . ?
C53 Si8 1.857(4) . ?
C53 H53A 0.9800 . ?
C53 H53B 0.9800 . ?
C53 H53C 0.9800 . ?
C54 Si8 1.855(4) . ?
C54 H54A 0.9800 . ?
C54 H54B 0.9800 . ?
C54 H54C 0.9800 . ?
C55 Si9 1.856(4) . ?
C55 H55A 0.9800 . ?
C55 H55B 0.9800 . ?
C55 H55C 0.9800 . ?
C56 Si9 1.858(5) . ?
C56 H56A 0.9800 . ?
C56 H56B 0.9800 . ?
C56 H56C 0.9800 . ?
C57 Si9 1.861(5) . ?
C57 H57A 0.9800 . ?
C57 H57B 0.9800 . ?
C57 H57C 0.9800 . ?
C58 N9 1.330(4) . ?
C58 N10 1.334(4) . ?
C58 C59 1.511(5) . ?
C58 Th2 2.909(3) . ?
C59 C64 1.383(6) . ?
C59 C60 1.388(6) . ?
C60 C61 1.397(5) . ?
C60 H60 0.9500 . ?
C61 C62 1.354(7) . ?
C61 H61 0.9500 . ?
C62 C63 1.359(8) . ?
C62 H62 0.9500 . ?
C63 C64 1.422(7) . ?
C63 H63 0.9500 . ?
C64 H64 0.9500 . ?
C65A Si10 1.915(8) . ?
C65A H65A 0.9800 . ?
C65A H65B 0.9800 . ?
C65A H65C 0.9800 . ?
C66A Si10 1.765(7) . ?
C66A H66A 0.9800 . ?
C66A H66B 0.9800 . ?
C66A H66C 0.9800 . ?
C67A Si10 1.940(8) . ?
C67A H67A 0.9800 . ?
C67A H67B 0.9800 . ?
C67A H67C 0.9800 . ?
C65B Si10 1.690(16) . ?
C65B H65D 0.9800 . ?
C65B H65E 0.9800 . ?
C65B H65F 0.9800 . ?
C66B Si10 2.003(13) . ?
C66B H66D 0.9800 . ?
C66B H66E 0.9800 . ?
C66B H66F 0.9800 . ?
C67B Si10 1.845(12) . ?
C67B H67D 0.9800 . ?
C67B H67E 0.9800 . ?
C67B H67F 0.9800 . ?
C68 Si11 1.871(4) . ?
C68 H68A 0.9800 . ?
C68 H68B 0.9800 . ?
C68 H68C 0.9800 . ?
C69 Si11 1.868(4) . ?
C69 H69A 0.9800 . ?
C69 H69B 0.9800 . ?
C69 H69C 0.9800 . ?
C70 Si11 1.855(5) . ?
C70 H70A 0.9800 . ?
C70 H70B 0.9800 . ?
C70 H70C 0.9800 . ?
C71 N12 1.338(4) . ?
C71 N11 1.347(4) . ?
C71 C72 1.498(5) . ?
C71 Th2 2.894(3) . ?
C72 C77 1.391(5) . ?
C72 C73 1.393(5) . ?
C73 C74 1.385(5) . ?
C73 H73 0.9500 . ?
C74 C75 1.379(6) . ?
C74 H74 0.9500 . ?
C75 C76 1.385(5) . ?
C75 H75 0.9500 . ?
C76 C77 1.384(5) . ?
C76 H76 0.9500 . ?
C77 H77 0.9500 . ?
C78A Si12 1.786(8) . ?
C78A H78A 0.9800 . ?
C78A H78B 0.9800 . ?
C78A H78C 0.9800 . ?
C79A Si12 2.072(8) . ?
C79A H79A 0.9800 . ?
C79A H79B 0.9800 . ?
C79A H79C 0.9800 . ?
C80A Si12 1.808(13) . ?
C80A H80A 0.9800 . ?
C80A H80B 0.9800 . ?
C80A H80C 0.9800 . ?
C78B Si12 2.048(7) . ?
C78B H78D 0.9800 . ?
C78B H78E 0.9800 . ?
C78B H78F 0.9800 . ?
C79B Si12 1.736(7) . ?
C79B H79D 0.9800 . ?
C79B H79E 0.9800 . ?
C79B H79F 0.9800 . ?
C80B Si12 1.797(11) . ?
C80B H80D 0.9800 . ?
C80B H80E 0.9800 . ?
C80B H80F 0.9800 . ?
N1 Si1 1.751(3) . ?
N1 Th1 2.463(3) . ?
N2 Si2 1.747(3) . ?
N2 Th1 2.525(3) . ?
N3 Si3 1.751(3) . ?
N3 Th1 2.454(3) . ?
N4 Si4 1.754(3) . ?
N4 Th1 2.508(3) . ?
N5 Si5 1.755(3) . ?
N5 Th1 2.455(3) . ?
N6 Si6 1.752(3) . ?
N6 Th1 2.520(3) . ?
N7 Si7 1.744(3) . ?
N7 Th2 2.449(3) . ?
N8 Si8 1.756(3) . ?
N8 Th2 2.522(3) . ?
N9 Si9 1.746(3) . ?
N9 Th2 2.452(3) . ?
N10 Si10 1.749(3) . ?
N10 Th2 2.552(3) . ?
N11 Si11 1.744(3) . ?
N11 Th2 2.426(3) . ?
N12 Si12 1.744(3) . ?
N12 Th2 2.547(3) . ?
O1 Th1 2.318(2) . ?
O2 Th2 2.335(3) . ?

loop_
_geom_angle_atom_site_label_1
_geom_angle_atom_site_label_2
_geom_angle_atom_site_label_3
_geom_angle
_geom_angle_site_symmetry_1
_geom_angle_site_symmetry_3
_geom_angle_publ_flag
O1 C1 P1 179.7(4) . . ?
Si1 C2 H2A 109.5 . . ?
Si1 C2 H2B 109.5 . . ?
H2A C2 H2B 109.5 . . ?
Si1 C2 H2C 109.5 . . ?
H2A C2 H2C 109.5 . . ?
H2B C2 H2C 109.5 . . ?
Si1 C3 H3A 109.5 . . ?
Si1 C3 H3B 109.5 . . ?
H3A C3 H3B 109.5 . . ?
Si1 C3 H3C 109.5 . . ?
H3A C3 H3C 109.5 . . ?
H3B C3 H3C 109.5 . . ?
Si1 C4 H4A 109.5 . . ?
Si1 C4 H4B 109.5 . . ?
H4A C4 H4B 109.5 . . ?
Si1 C4 H4C 109.5 . . ?
H4A C4 H4C 109.5 . . ?
H4B C4 H4C 109.5 . . ?
N1 C5 N2 118.2(3) . . ?
N1 C5 C6 120.7(3) . . ?
N2 C5 C6 121.0(3) . . ?
N1 C5 Th1 57.88(17) . . ?
N2 C5 Th1 60.56(17) . . ?
C6 C5 Th1 177.0(3) . . ?
C11 C6 C7 120.0(4) . . ?
C11 C6 C5 120.3(4) . . ?
C7 C6 C5 119.6(3) . . ?
C8 C7 C6 120.1(4) . . ?
C8 C7 H7 120.0 . . ?
C6 C7 H7 120.0 . . ?
C9 C8 C7 119.4(4) . . ?
C9 C8 H8 120.3 . . ?
C7 C8 H8 120.3 . . ?
C10 C9 C8 120.8(4) . . ?
C10 C9 H9 119.6 . . ?
C8 C9 H9 119.6 . . ?
C9 C10 C11 119.9(4) . . ?
C9 C10 H10 120.1 . . ?
C11 C10 H10 120.1 . . ?
C6 C11 C10 119.7(4) . . ?
C6 C11 H11 120.1 . . ?
C10 C11 H11 120.1 . . ?
Si2 C12 H12A 109.5 . . ?
Si2 C12 H12B 109.5 . . ?
H12A C12 H12B 109.5 . . ?
Si2 C12 H12C 109.5 . . ?
H12A C12 H12C 109.5 . . ?
H12B C12 H12C 109.5 . . ?
Si2 C13 H13A 109.5 . . ?
Si2 C13 H13B 109.5 . . ?
H13A C13 H13B 109.5 . . ?
Si2 C13 H13C 109.5 . . ?
H13A C13 H13C 109.5 . . ?
H13B C13 H13C 109.5 . . ?
Si2 C14 H14A 109.5 . . ?
Si2 C14 H14B 109.5 . . ?
H14A C14 H14B 109.5 . . ?
Si2 C14 H14C 109.5 . . ?
H14A C14 H14C 109.5 . . ?
H14B C14 H14C 109.5 . . ?
Si3 C15 H15A 109.5 . . ?
Si3 C15 H15B 109.5 . . ?
H15A C15 H15B 109.5 . . ?
Si3 C15 H15C 109.5 . . ?
H15A C15 H15C 109.5 . . ?
H15B C15 H15C 109.5 . . ?
Si3 C16 H16A 109.5 . . ?
Si3 C16 H16B 109.5 . . ?
H16A C16 H16B 109.5 . . ?
Si3 C16 H16C 109.5 . . ?
H16A C16 H16C 109.5 . . ?
H16B C16 H16C 109.5 . . ?
Si3 C17 H17A 109.5 . . ?
Si3 C17 H17B 109.5 . . ?
H17A C17 H17B 109.5 . . ?
Si3 C17 H17C 109.5 . . ?
H17A C17 H17C 109.5 . . ?
H17B C17 H17C 109.5 . . ?
N4 C18 N3 118.4(3) . . ?
N4 C18 C19 121.7(3) . . ?
N3 C18 C19 119.9(3) . . ?
N4 C18 Th1 60.67(17) . . ?
N3 C18 Th1 58.33(17) . . ?
C19 C18 Th1 171.5(2) . . ?
C20 C19 C24 119.0(3) . . ?
C20 C19 C18 120.8(3) . . ?
C24 C19 C18 120.1(3) . . ?
C21 C20 C19 120.6(4) . . ?
C21 C20 H20 119.7 . . ?
C19 C20 H20 119.7 . . ?
C20 C21 C22 119.6(4) . . ?
C20 C21 H21 120.2 . . ?
C22 C21 H21 120.2 . . ?
C23 C22 C21 120.2(4) . . ?
C23 C22 H22 119.9 . . ?
C21 C22 H22 119.9 . . ?
C22 C23 C24 120.1(4) . . ?
C22 C23 H23 119.9 . . ?
C24 C23 H23 119.9 . . ?
C23 C24 C19 120.4(4) . . ?
C23 C24 H24 119.8 . . ?
C19 C24 H24 119.8 . . ?
Si4 C25 H25A 109.5 . . ?
Si4 C25 H25B 109.5 . . ?
H25A C25 H25B 109.5 . . ?
Si4 C25 H25C 109.5 . . ?
H25A C25 H25C 109.5 . . ?
H25B C25 H25C 109.5 . . ?
Si4 C26 H26A 109.5 . . ?
Si4 C26 H26B 109.5 . . ?
H26A C26 H26B 109.5 . . ?
Si4 C26 H26C 109.5 . . ?
H26A C26 H26C 109.5 . . ?
H26B C26 H26C 109.5 . . ?
Si4 C27 H27A 109.5 . . ?
Si4 C27 H27B 109.5 . . ?
H27A C27 H27B 109.5 . . ?
Si4 C27 H27C 109.5 . . ?
H27A C27 H27C 109.5 . . ?
H27B C27 H27C 109.5 . . ?
Si5 C28 H28A 109.5 . . ?
Si5 C28 H28B 109.5 . . ?
H28A C28 H28B 109.5 . . ?
Si5 C28 H28C 109.5 . . ?
H28A C28 H28C 109.5 . . ?
H28B C28 H28C 109.5 . . ?
Si5 C29 H29A 109.5 . . ?
Si5 C29 H29B 109.5 . . ?
H29A C29 H29B 109.5 . . ?
Si5 C29 H29C 109.5 . . ?
H29A C29 H29C 109.5 . . ?
H29B C29 H29C 109.5 . . ?
Si5 C30 H30A 109.5 . . ?
Si5 C30 H30B 109.5 . . ?
H30A C30 H30B 109.5 . . ?
Si5 C30 H30C 109.5 . . ?
H30A C30 H30C 109.5 . . ?
H30B C30 H30C 109.5 . . ?
N5 C31 N6 117.9(3) . . ?
N5 C31 C32 120.3(3) . . ?
N6 C31 C32 121.7(3) . . ?
N5 C31 Th1 58.01(17) . . ?
N6 C31 Th1 60.84(18) . . ?
C32 C31 Th1 169.0(3) . . ?
C37 C32 C33 118.7(4) . . ?
C37 C32 C31 120.5(4) . . ?
C33 C32 C31 120.8(4) . . ?
C32 C33 C34 119.5(5) . . ?
C32 C33 H33 120.3 . . ?
C34 C33 H33 120.3 . . ?
C35 C34 C33 119.5(6) . . ?
C35 C34 H34 120.3 . . ?
C33 C34 H34 120.3 . . ?
C36 C35 C34 120.6(5) . . ?
C36 C35 H35 119.7 . . ?
C34 C35 H35 119.7 . . ?
C35 C36 C37 120.9(7) . . ?
C35 C36 H36 119.5 . . ?
C37 C36 H36 119.5 . . ?
C32 C37 C36 120.9(6) . . ?
C32 C37 H37 119.6 . . ?
C36 C37 H37 119.6 . . ?
Si6 C38 H38A 109.5 . . ?
Si6 C38 H38B 109.5 . . ?
H38A C38 H38B 109.5 . . ?
Si6 C38 H38C 109.5 . . ?
H38A C38 H38C 109.5 . . ?
H38B C38 H38C 109.5 . . ?
Si6 C39 H39A 109.5 . . ?
Si6 C39 H39B 109.5 . . ?
H39A C39 H39B 109.5 . . ?
Si6 C39 H39C 109.5 . . ?
H39A C39 H39C 109.5 . . ?
H39B C39 H39C 109.5 . . ?
Si6 C40 H40A 109.5 . . ?
Si6 C40 H40B 109.5 . . ?
H40A C40 H40B 109.5 . . ?
Si6 C40 H40C 109.5 . . ?
H40A C40 H40C 109.5 . . ?
H40B C40 H40C 109.5 . . ?
O2 C41A P2A 171.8(8) . . ?
O2 C41B P2B 171.8(10) . . ?
Si7 C42 H42A 109.5 . . ?
Si7 C42 H42B 109.5 . . ?
H42A C42 H42B 109.5 . . ?
Si7 C42 H42C 109.5 . . ?
H42A C42 H42C 109.5 . . ?
H42B C42 H42C 109.5 . . ?
Si7 C43 H43A 109.5 . . ?
Si7 C43 H43B 109.5 . . ?
H43A C43 H43B 109.5 . . ?
Si7 C43 H43C 109.5 . . ?
H43A C43 H43C 109.5 . . ?
H43B C43 H43C 109.5 . . ?
Si7 C44 H44A 109.5 . . ?
Si7 C44 H44B 109.5 . . ?
H44A C44 H44B 109.5 . . ?
Si7 C44 H44C 109.5 . . ?
H44A C44 H44C 109.5 . . ?
H44B C44 H44C 109.5 . . ?
N7 C45 N8 118.2(3) . . ?
N7 C45 C46 120.6(3) . . ?
N8 C45 C46 121.2(3) . . ?
N7 C45 Th2 58.05(17) . . ?
N8 C45 Th2 61.22(17) . . ?
C46 C45 Th2 167.6(2) . . ?
C47 C46 C51 119.1(3) . . ?
C47 C46 C45 121.4(3) . . ?
C51 C46 C45 119.4(3) . . ?
C48 C47 C46 120.1(3) . . ?
C48 C47 H47 120.0 . . ?
C46 C47 H47 120.0 . . ?
C49 C48 C47 120.0(4) . . ?
C49 C48 H48 120.0 . . ?
C47 C48 H48 120.0 . . ?
C50 C49 C48 120.4(4) . . ?
C50 C49 H49 119.8 . . ?
C48 C49 H49 119.8 . . ?
C49 C50 C51 119.8(4) . . ?
C49 C50 H50 120.1 . . ?
C51 C50 H50 120.1 . . ?
C50 C51 C46 120.5(3) . . ?
C50 C51 H51 119.7 . . ?
C46 C51 H51 119.7 . . ?
Si8 C52 H52A 109.5 . . ?
Si8 C52 H52B 109.5 . . ?
H52A C52 H52B 109.5 . . ?
Si8 C52 H52C 109.5 . . ?
H52A C52 H52C 109.5 . . ?
H52B C52 H52C 109.5 . . ?
Si8 C53 H53A 109.5 . . ?
Si8 C53 H53B 109.5 . . ?
H53A C53 H53B 109.5 . . ?
Si8 C53 H53C 109.5 . . ?
H53A C53 H53C 109.5 . . ?
H53B C53 H53C 109.5 . . ?
Si8 C54 H54A 109.5 . . ?
Si8 C54 H54B 109.5 . . ?
H54A C54 H54B 109.5 . . ?
Si8 C54 H54C 109.5 . . ?
H54A C54 H54C 109.5 . . ?
H54B C54 H54C 109.5 . . ?
Si9 C55 H55A 109.5 . . ?
Si9 C55 H55B 109.5 . . ?
H55A C55 H55B 109.5 . . ?
Si9 C55 H55C 109.5 . . ?
H55A C55 H55C 109.5 . . ?
H55B C55 H55C 109.5 . . ?
Si9 C56 H56A 109.5 . . ?
Si9 C56 H56B 109.5 . . ?
H56A C56 H56B 109.5 . . ?
Si9 C56 H56C 109.5 . . ?
H56A C56 H56C 109.5 . . ?
H56B C56 H56C 109.5 . . ?
Si9 C57 H57A 109.5 . . ?
Si9 C57 H57B 109.5 . . ?
H57A C57 H57B 109.5 . . ?
Si9 C57 H57C 109.5 . . ?
H57A C57 H57C 109.5 . . ?
H57B C57 H57C 109.5 . . ?
N9 C58 N10 118.0(3) . . ?
N9 C58 C59 120.6(3) . . ?
N10 C58 C59 121.3(3) . . ?
N9 C58 Th2 56.96(17) . . ?
N10 C58 Th2 61.28(18) . . ?
C59 C58 Th2 174.9(3) . . ?
C64 C59 C60 119.8(4) . . ?
C64 C59 C58 120.1(4) . . ?
C60 C59 C58 120.1(3) . . ?
C59 C60 C61 120.2(4) . . ?
C59 C60 H60 119.9 . . ?
C61 C60 H60 119.9 . . ?
C62 C61 C60 120.2(5) . . ?
C62 C61 H61 119.9 . . ?
C60 C61 H61 119.9 . . ?
C61 C62 C63 120.7(4) . . ?
C61 C62 H62 119.7 . . ?
C63 C62 H62 119.7 . . ?
C62 C63 C64 120.8(4) . . ?
C62 C63 H63 119.6 . . ?
C64 C63 H63 119.6 . . ?
C59 C64 C63 118.4(5) . . ?
C59 C64 H64 120.8 . . ?
C63 C64 H64 120.8 . . ?
Si10 C65A H65A 109.5 . . ?
Si10 C65A H65B 109.5 . . ?
H65A C65A H65B 109.5 . . ?
Si10 C65A H65C 109.5 . . ?
H65A C65A H65C 109.5 . . ?
H65B C65A H65C 109.5 . . ?
Si10 C66A H66A 109.5 . . ?
Si10 C66A H66B 109.5 . . ?
H66A C66A H66B 109.5 . . ?
Si10 C66A H66C 109.5 . . ?
H66A C66A H66C 109.5 . . ?
H66B C66A H66C 109.5 . . ?
Si10 C67A H67A 109.5 . . ?
Si10 C67A H67B 109.5 . . ?
H67A C67A H67B 109.5 . . ?
Si10 C67A H67C 109.5 . . ?
H67A C67A H67C 109.5 . . ?
H67B C67A H67C 109.5 . . ?
Si10 C65B H65D 109.5 . . ?
Si10 C65B H65E 109.5 . . ?
H65D C65B H65E 109.5 . . ?
Si10 C65B H65F 109.5 . . ?
H65D C65B H65F 109.5 . . ?
H65E C65B H65F 109.5 . . ?
Si10 C66B H66D 109.5 . . ?
Si10 C66B H66E 109.5 . . ?
H66D C66B H66E 109.5 . . ?
Si10 C66B H66F 109.5 . . ?
H66D C66B H66F 109.5 . . ?
H66E C66B H66F 109.5 . . ?
Si10 C67B H67D 109.5 . . ?
Si10 C67B H67E 109.5 . . ?
H67D C67B H67E 109.5 . . ?
Si10 C67B H67F 109.5 . . ?
H67D C67B H67F 109.5 . . ?
H67E C67B H67F 109.5 . . ?
Si11 C68 H68A 109.5 . . ?
Si11 C68 H68B 109.5 . . ?
H68A C68 H68B 109.5 . . ?
Si11 C68 H68C 109.5 . . ?
H68A C68 H68C 109.5 . . ?
H68B C68 H68C 109.5 . . ?
Si11 C69 H69A 109.5 . . ?
Si11 C69 H69B 109.5 . . ?
H69A C69 H69B 109.5 . . ?
Si11 C69 H69C 109.5 . . ?
H69A C69 H69C 109.5 . . ?
H69B C69 H69C 109.5 . . ?
Si11 C70 H70A 109.5 . . ?
Si11 C70 H70B 109.5 . . ?
H70A C70 H70B 109.5 . . ?
Si11 C70 H70C 109.5 . . ?
H70A C70 H70C 109.5 . . ?
H70B C70 H70C 109.5 . . ?
N12 C71 N11 117.8(3) . . ?
N12 C71 C72 122.6(3) . . ?
N11 C71 C72 119.6(3) . . ?
N12 C71 Th2 61.65(17) . . ?
N11 C71 Th2 56.51(17) . . ?
C72 C71 Th2 172.6(2) . . ?
C77 C72 C73 119.5(3) . . ?
C77 C72 C71 120.2(3) . . ?
C73 C72 C71 120.3(3) . . ?
C74 C73 C72 119.7(4) . . ?
C74 C73 H73 120.2 . . ?
C72 C73 H73 120.2 . . ?
C75 C74 C73 120.8(3) . . ?
C75 C74 H74 119.6 . . ?
C73 C74 H74 119.6 . . ?
C74 C75 C76 119.7(3) . . ?
C74 C75 H75 120.2 . . ?
C76 C75 H75 120.2 . . ?
C77 C76 C75 120.2(4) . . ?
C77 C76 H76 119.9 . . ?
C75 C76 H76 119.9 . . ?
C76 C77 C72 120.2(3) . . ?
C76 C77 H77 119.9 . . ?
C72 C77 H77 119.9 . . ?
Si12 C78A H78A 109.5 . . ?
Si12 C78A H78B 109.5 . . ?
H78A C78A H78B 109.5 . . ?
Si12 C78A H78C 109.5 . . ?
H78A C78A H78C 109.5 . . ?
H78B C78A H78C 109.5 . . ?
Si12 C79A H79A 109.5 . . ?
Si12 C79A H79B 109.5 . . ?
H79A C79A H79B 109.5 . . ?
Si12 C79A H79C 109.5 . . ?
H79A C79A H79C 109.5 . . ?
H79B C79A H79C 109.5 . . ?
Si12 C80A H80A 109.5 . . ?
Si12 C80A H80B 109.5 . . ?
H80A C80A H80B 109.5 . . ?
Si12 C80A H80C 109.5 . . ?
H80A C80A H80C 109.5 . . ?
H80B C80A H80C 109.5 . . ?
Si12 C78B H78D 109.5 . . ?
Si12 C78B H78E 109.5 . . ?
H78D C78B H78E 109.5 . . ?
Si12 C78B H78F 109.5 . . ?
H78D C78B H78F 109.5 . . ?
H78E C78B H78F 109.5 . . ?
Si12 C79B H79D 109.5 . . ?
Si12 C79B H79E 109.5 . . ?
H79D C79B H79E 109.5 . . ?
Si12 C79B H79F 109.5 . . ?
H79D C79B H79F 109.5 . . ?
H79E C79B H79F 109.5 . . ?
Si12 C80B H80D 109.5 . . ?
Si12 C80B H80E 109.5 . . ?
H80D C80B H80E 109.5 . . ?
Si12 C80B H80F 109.5 . . ?
H80D C80B H80F 109.5 . . ?
H80E C80B H80F 109.5 . . ?
C5 N1 Si1 130.0(2) . . ?
C5 N1 Th1 94.9(2) . . ?
Si1 N1 Th1 133.19(15) . . ?
C5 N2 Si2 128.7(2) . . ?
C5 N2 Th1 92.01(19) . . ?
Si2 N2 Th1 138.14(14) . . ?
C18 N3 Si3 130.6(3) . . ?
C18 N3 Th1 94.0(2) . . ?
Si3 N3 Th1 134.08(15) . . ?
C18 N4 Si4 128.0(2) . . ?
C18 N4 Th1 91.8(2) . . ?
Si4 N4 Th1 137.59(15) . . ?
C31 N5 Si5 131.0(2) . . ?
C31 N5 Th1 94.7(2) . . ?
Si5 N5 Th1 132.68(15) . . ?
C31 N6 Si6 128.5(3) . . ?
C31 N6 Th1 91.7(2) . . ?
Si6 N6 Th1 138.17(15) . . ?
C45 N7 Si7 131.0(2) . . ?
C45 N7 Th2 94.47(19) . . ?
Si7 N7 Th2 134.45(16) . . ?
C45 N8 Si8 128.0(2) . . ?
C45 N8 Th2 91.1(2) . . ?
Si8 N8 Th2 138.89(14) . . ?
C58 N9 Si9 130.6(2) . . ?
C58 N9 Th2 96.0(2) . . ?
Si9 N9 Th2 133.34(15) . . ?
C58 N10 Si10 128.6(2) . . ?
C58 N10 Th2 91.4(2) . . ?
Si10 N10 Th2 139.21(15) . . ?
C71 N11 Si11 132.6(2) . . ?
C71 N11 Th2 95.9(2) . . ?
Si11 N11 Th2 131.50(14) . . ?
C71 N12 Si12 130.4(2) . . ?
C71 N12 Th2 90.82(19) . . ?
Si12 N12 Th2 137.36(15) . . ?
C1 O1 Th1 176.4(3) . . ?
C41A O2 Th2 161.3(5) . . ?
C41B O2 Th2 162.5(6) . . ?
N1 Si1 C2 109.63(18) . . ?
N1 Si1 C3 104.86(16) . . ?
C2 Si1 C3 110.3(2) . . ?
N1 Si1 C4 114.71(19) . . ?
C2 Si1 C4 109.9(3) . . ?
C3 Si1 C4 107.3(2) . . ?
N2 Si2 C14 107.31(17) . . ?
N2 Si2 C13 109.90(18) . . ?
C14 Si2 C13 109.9(2) . . ?
N2 Si2 C12 114.47(16) . . ?
C14 Si2 C12 105.7(2) . . ?
C13 Si2 C12 109.3(2) . . ?
N3 Si3 C15 104.32(18) . . ?
N3 Si3 C17 110.53(18) . . ?
C15 Si3 C17 109.9(2) . . ?
N3 Si3 C16 114.49(16) . . ?
C15 Si3 C16 109.51(19) . . ?
C17 Si3 C16 108.0(2) . . ?
N4 Si4 C27 116.80(18) . . ?
N4 Si4 C25 106.4(2) . . ?
C27 Si4 C25 107.9(3) . . ?
N4 Si4 C26 108.2(2) . . ?
C27 Si4 C26 108.1(3) . . ?
C25 Si4 C26 109.3(3) . . ?
N5 Si5 C29 114.63(19) . . ?
N5 Si5 C30 110.56(18) . . ?
C29 Si5 C30 107.3(2) . . ?
N5 Si5 C28 105.13(16) . . ?
C29 Si5 C28 109.0(2) . . ?
C30 Si5 C28 110.2(2) . . ?
N6 Si6 C38 114.51(19) . . ?
N6 Si6 C40 106.00(17) . . ?
C38 Si6 C40 107.3(2) . . ?
N6 Si6 C39 110.50(19) . . ?
C38 Si6 C39 109.6(3) . . ?
C40 Si6 C39 108.7(2) . . ?
N7 Si7 C42 112.9(2) . . ?
N7 Si7 C44 104.57(16) . . ?
C42 Si7 C44 109.5(2) . . ?
N7 Si7 C43 111.6(2) . . ?
C42 Si7 C43 110.0(3) . . ?
C44 Si7 C43 107.9(2) . . ?
N8 Si8 C54 105.67(16) . . ?
N8 Si8 C53 113.83(17) . . ?
C54 Si8 C53 106.9(2) . . ?
N8 Si8 C52 112.37(17) . . ?
C54 Si8 C52 108.2(2) . . ?
C53 Si8 C52 109.6(2) . . ?
N9 Si9 C55 105.26(15) . . ?
N9 Si9 C56 112.4(2) . . ?
C55 Si9 C56 107.3(2) . . ?
N9 Si9 C57 111.3(2) . . ?
C55 Si9 C57 109.5(2) . . ?
C56 Si9 C57 110.8(3) . . ?
C65B Si10 N10 120.3(6) . . ?
N10 Si10 C66A 110.0(3) . . ?
C65B Si10 C67B 116.5(8) . . ?
N10 Si10 C67B 103.5(4) . . ?
N10 Si10 C65A 115.4(3) . . ?
C66A Si10 C65A 107.9(4) . . ?
N10 Si10 C67A 110.3(2) . . ?
C66A Si10 C67A 108.7(4) . . ?
C65A Si10 C67A 104.3(4) . . ?
C65B Si10 C66B 105.9(7) . . ?
N10 Si10 C66B 104.4(4) . . ?
C67B Si10 C66B 104.6(6) . . ?
N11 Si11 C70 111.12(19) . . ?
N11 Si11 C69 113.66(17) . . ?
C70 Si11 C69 109.0(2) . . ?
N11 Si11 C68 103.91(17) . . ?
C70 Si11 C68 109.9(2) . . ?
C69 Si11 C68 109.1(2) . . ?
C79B Si12 N12 120.9(3) . . ?
N12 Si12 C78A 117.8(3) . . ?
C79B Si12 C80B 116.0(4) . . ?
N12 Si12 C80B 108.0(3) . . ?
N12 Si12 C80A 111.2(4) . . ?
C78A Si12 C80A 112.6(6) . . ?
C79B Si12 C78B 105.5(4) . . ?
N12 Si12 C78B 100.3(2) . . ?
C80B Si12 C78B 103.4(4) . . ?
N12 Si12 C79A 108.9(3) . . ?
C78A Si12 C79A 103.1(4) . . ?
C80A Si12 C79A 101.4(5) . . ?
O1 Th1 N3 81.63(9) . . ?
O1 Th1 N5 81.81(9) . . ?
N3 Th1 N5 117.11(10) . . ?
O1 Th1 N1 82.36(9) . . ?
N3 Th1 N1 119.78(10) . . ?
N5 Th1 N1 117.31(9) . . ?
O1 Th1 N4 123.76(9) . . ?
N3 Th1 N4 55.10(9) . . ?
N5 Th1 N4 87.70(9) . . ?
N1 Th1 N4 147.57(9) . . ?
O1 Th1 N6 121.74(9) . . ?
N3 Th1 N6 148.91(10) . . ?
N5 Th1 N6 54.49(9) . . ?
N1 Th1 N6 85.87(10) . . ?
N4 Th1 N6 93.81(9) . . ?
O1 Th1 N2 121.40(9) . . ?
N3 Th1 N2 87.41(9) . . ?
N5 Th1 N2 149.72(9) . . ?
N1 Th1 N2 54.63(9) . . ?
N4 Th1 N2 93.25(9) . . ?
N6 Th1 N2 95.28(9) . . ?
O1 Th1 C18 101.93(9) . . ?
N3 Th1 C18 27.71(9) . . ?
N5 Th1 C18 101.53(9) . . ?
N1 Th1 C18 141.09(9) . . ?
N4 Th1 C18 27.57(9) . . ?
N6 Th1 C18 121.26(10) . . ?
N2 Th1 C18 92.74(9) . . ?
O1 Th1 C31 100.46(9) . . ?
N3 Th1 C31 139.67(10) . . ?
N5 Th1 C31 27.30(10) . . ?
N1 Th1 C31 100.27(10) . . ?
N4 Th1 C31 93.73(9) . . ?
N6 Th1 C31 27.47(9) . . ?
N2 Th1 C31 122.66(10) . . ?
C18 Th1 C31 116.50(10) . . ?
O1 Th1 C5 101.63(10) . . ?
N3 Th1 C5 103.69(10) . . ?
N5 Th1 C5 139.04(9) . . ?
N1 Th1 C5 27.27(9) . . ?
N4 Th1 C5 120.65(9) . . ?
N6 Th1 C5 91.97(10) . . ?
N2 Th1 C5 27.42(9) . . ?
C18 Th1 C5 117.17(9) . . ?
C31 Th1 C5 115.02(10) . . ?
O2 Th2 N11 80.29(9) . . ?
O2 Th2 N7 79.63(10) . . ?
N11 Th2 N7 111.57(10) . . ?
O2 Th2 N9 80.91(10) . . ?
N11 Th2 N9 119.92(10) . . ?
N7 Th2 N9 120.12(9) . . ?
O2 Th2 N8 119.78(9) . . ?
N11 Th2 N8 147.82(9) . . ?
N7 Th2 N8 54.84(9) . . ?
N9 Th2 N8 89.60(9) . . ?
O2 Th2 N12 124.73(9) . . ?
N11 Th2 N12 54.99(9) . . ?
N7 Th2 N12 87.84(9) . . ?
N9 Th2 N12 146.77(9) . . ?
N8 Th2 N12 93.50(9) . . ?
O2 Th2 N10 119.66(10) . . ?
N11 Th2 N10 88.97(10) . . ?
N7 Th2 N10 154.77(10) . . ?
N9 Th2 N10 54.26(9) . . ?
N8 Th2 N10 99.98(9) . . ?
N12 Th2 N10 92.69(9) . . ?
O2 Th2 C45 98.05(9) . . ?
N11 Th2 C45 135.26(10) . . ?
N7 Th2 C45 27.47(9) . . ?
N9 Th2 C45 103.62(9) . . ?
N8 Th2 C45 27.71(9) . . ?
N12 Th2 C45 93.93(9) . . ?
N10 Th2 C45 127.56(9) . . ?
O2 Th2 C71 102.01(9) . . ?
N11 Th2 C71 27.58(9) . . ?
N7 Th2 C71 99.02(9) . . ?
N9 Th2 C71 140.39(9) . . ?
N8 Th2 C71 120.45(9) . . ?
N12 Th2 C71 27.53(9) . . ?
N10 Th2 C71 92.81(9) . . ?
C45 Th2 C71 114.81(9) . . ?
O2 Th2 C58 99.87(10) . . ?
N11 Th2 C58 104.61(10) . . ?
N7 Th2 C58 143.07(9) . . ?
N9 Th2 C58 27.04(9) . . ?
N8 Th2 C58 96.70(9) . . ?
N12 Th2 C58 119.97(9) . . ?
N10 Th2 C58 27.28(9) . . ?
C45 Th2 C58 119.52(10) . . ?
C71 Th2 C58 116.88(9) . . ?

_refine_diff_density_max         3.278
_refine_diff_density_min         -0.874
_refine_diff_density_rms         0.087

_shelx_res_file                  
;
 
    shelx.res created by SHELXL-2014/7
 
TITL nss011_0ma in P-1
CELL  0.71073  11.4301  21.3302  24.6137   99.881   90.073   95.606
ZERR     4.00   0.0009   0.0016   0.0020    0.004    0.004    0.004
LATT   1
SFAC  C    H    N    O    SI   P    TH
UNIT  160 276 24 4 24 4 4
MERG   2
ABIN
ISOR 0.005 0.01 C43 C42 C57 C56 C65B
FMAP   2
PLAN   30
SIZE     0.050   0.100   0.100
ACTA    50.00
BOND   $H
LIST   4
WPDB  -2
L.S.   8
TEMP  -173.00
WGHT    0.029800   11.379700
FVAR       0.06104   0.63811   0.48839   0.55204
C1    1    0.504591    0.247688    0.744214    11.00000    0.03323    0.03901 =
         0.02435   -0.00268   -0.00551    0.01756
C2    1    0.427157    0.079495    0.753094    11.00000    0.04406    0.08228 =
         0.06184    0.04850    0.00542    0.02742
AFIX 137
H2A   2    0.496256    0.059778    0.763044    11.00000   -1.50000
H2B   2    0.357195    0.060880    0.769773    11.00000   -1.50000
H2C   2    0.438301    0.125669    0.766676    11.00000   -1.50000
AFIX   0
C3    1    0.536849    0.101973    0.644495    11.00000    0.01698    0.03556 =
         0.04769    0.00121    0.00601    0.00621
AFIX 137
H3A   2    0.542991    0.148453    0.656407    11.00000   -1.50000
H3B   2    0.527404    0.091872    0.604269    11.00000   -1.50000
H3C   2    0.608383    0.085317    0.655688    11.00000   -1.50000
AFIX   0
C4    1    0.396902   -0.023150    0.649947    11.00000    0.03351    0.03560 =
         0.13261    0.03106    0.00129    0.01056
AFIX 137
H4A   2    0.473388   -0.039068    0.654185    11.00000   -1.50000
H4B   2    0.373771   -0.031115    0.610826    11.00000   -1.50000
H4C   2    0.337893   -0.045317    0.670684    11.00000   -1.50000
AFIX   0
C5    1    0.173714    0.087218    0.661586    11.00000    0.02209    0.02228 =
         0.02354    0.00772    0.00570    0.00125
C6    1    0.127506    0.022254    0.672898    11.00000    0.01971    0.02577 =
         0.04027    0.01533    0.00837    0.00523
C7    1    0.111125   -0.029156    0.629441    11.00000    0.03465    0.02692 =
         0.04355    0.00833    0.00407    0.00111
AFIX  43
H7    2    0.131059   -0.023352    0.593053    11.00000   -1.20000
AFIX   0
C8    1    0.065650   -0.088946    0.639231    11.00000    0.03923    0.02813 =
         0.06144    0.00879   -0.00056    0.00267
AFIX  43
H8    2    0.054213   -0.124105    0.609662    11.00000   -1.20000
AFIX   0
C9    1    0.037101   -0.096838    0.692572    11.00000    0.03800    0.03100 =
         0.07131    0.02683    0.00998   -0.00110
AFIX  43
H9    2    0.005359   -0.137576    0.699329    11.00000   -1.20000
AFIX   0
C10   1    0.054137   -0.046528    0.735714    11.00000    0.04709    0.04146 =
         0.05269    0.02747    0.01668    0.00647
AFIX  43
H10   2    0.034404   -0.052555    0.772070    11.00000   -1.20000
AFIX   0
C11   1    0.100591    0.013614    0.726055    11.00000    0.03477    0.03067 =
         0.03965    0.01500    0.01148    0.00601
AFIX  43
H11   2    0.113605    0.048388    0.755880    11.00000   -1.20000
AFIX   0
C12   1   -0.129419    0.043410    0.635002    11.00000    0.01927    0.03620 =
         0.05672    0.00419    0.00439   -0.00009
AFIX 137
H12A  2   -0.112119    0.015382    0.661010    11.00000   -1.50000
H12B  2   -0.102204    0.025908    0.598288    11.00000   -1.50000
H12C  2   -0.214400    0.046169    0.633397    11.00000   -1.50000
AFIX   0
C13   1   -0.091303    0.154162    0.730882    11.00000    0.02986    0.05209 =
         0.05772   -0.00230    0.01358    0.00216
AFIX 137
H13A  2   -0.068128    0.124560    0.754362    11.00000   -1.50000
H13B  2   -0.176360    0.156684    0.733094    11.00000   -1.50000
H13C  2   -0.050048    0.196681    0.743456    11.00000   -1.50000
AFIX   0
C14   1   -0.107624    0.176276    0.612718    11.00000    0.01945    0.04718 =
         0.08219    0.02059   -0.00374    0.00773
AFIX 137
H14A  2   -0.192886    0.176641    0.616599    11.00000   -1.50000
H14B  2   -0.089783    0.159433    0.574361    11.00000   -1.50000
H14C  2   -0.069520    0.219936    0.622959    11.00000   -1.50000
AFIX   0
C15   1    0.210663    0.228012    0.809309    11.00000    0.04003    0.07482 =
         0.02595    0.02418    0.00990    0.02688
AFIX 137
H15A  2    0.289302    0.217641    0.797372    11.00000   -1.50000
H15B  2    0.152054    0.193498    0.792495    11.00000   -1.50000
H15C  2    0.206957    0.232809    0.849569    11.00000   -1.50000
AFIX   0
C16   1    0.042573    0.331971    0.820939    11.00000    0.03856    0.05903 =
         0.02227    0.00598    0.00786    0.01965
AFIX 137
H16A  2    0.047423    0.331389    0.860601    11.00000   -1.50000
H16B  2   -0.025630    0.303427    0.804751    11.00000   -1.50000
H16C  2    0.034143    0.375599    0.815029    11.00000   -1.50000
AFIX   0
C17   1    0.303115    0.367433    0.809951    11.00000    0.03568    0.06961 =
         0.02614   -0.00798   -0.00692    0.01306
AFIX 137
H17A  2    0.288256    0.406700    0.796603    11.00000   -1.50000
H17B  2    0.376866    0.352769    0.794764    11.00000   -1.50000
H17C  2    0.309059    0.375980    0.850321    11.00000   -1.50000
AFIX   0
C18   1    0.125834    0.316770    0.678439    11.00000    0.01167    0.02428 =
         0.02651    0.00540    0.00041    0.00155
C19   1    0.068398    0.376480    0.697759    11.00000    0.02370    0.03292 =
         0.02134    0.00599    0.00227    0.01515
C20   1    0.134154    0.435481    0.708434    11.00000    0.02456    0.03649 =
         0.04897    0.00193   -0.00017    0.01188
AFIX  43
H20   2    0.216789    0.438104    0.703472    11.00000   -1.20000
AFIX   0
C21   1    0.080622    0.490644    0.726258    11.00000    0.04200    0.03739 =
         0.06252   -0.00027   -0.00253    0.01601
AFIX  43
H21   2    0.126301    0.530922    0.733762    11.00000   -1.20000
AFIX   0
C22   1   -0.040019    0.486742    0.733085    11.00000    0.04452    0.05579 =
         0.05205   -0.00038    0.00184    0.03551
AFIX  43
H22   2   -0.077352    0.524534    0.744763    11.00000   -1.20000
AFIX   0
C23   1   -0.105920    0.428283    0.723000    11.00000    0.02705    0.06378 =
         0.04406    0.00469    0.00401    0.02325
AFIX  43
H23   2   -0.188549    0.425784    0.727970    11.00000   -1.20000
AFIX   0
C24   1   -0.052267    0.373316    0.705693    11.00000    0.02214    0.04805 =
         0.03797    0.00572   -0.00066    0.01292
AFIX  43
H24   2   -0.098066    0.333039    0.699153    11.00000   -1.20000
AFIX   0
C25   1    0.089650    0.264023    0.507944    11.00000    0.16964    0.07410 =
         0.03628    0.00611   -0.01479    0.05708
AFIX 137
H25A  2    0.081451    0.282313    0.474395    11.00000   -1.50000
H25B  2    0.021172    0.233526    0.511157    11.00000   -1.50000
H25C  2    0.161178    0.241934    0.506047    11.00000   -1.50000
AFIX   0
C26   1    0.220311    0.389517    0.559285    11.00000    0.06347    0.12039 =
         0.09788    0.08490   -0.01403   -0.01797
AFIX 137
H26A  2    0.231638    0.421264    0.593190    11.00000   -1.50000
H26B  2    0.200630    0.410706    0.528637    11.00000   -1.50000
H26C  2    0.292858    0.369000    0.551161    11.00000   -1.50000
AFIX   0
C27   1   -0.038942    0.366073    0.571995    11.00000    0.05036    0.12869 =
         0.05049    0.04529    0.00536    0.04691
AFIX 137
H27A  2   -0.035197    0.401325    0.603447    11.00000   -1.50000
H27B  2   -0.104543    0.334331    0.576560    11.00000   -1.50000
H27C  2   -0.050845    0.382653    0.537864    11.00000   -1.50000
AFIX   0
C28   1    0.474950    0.380606    0.664569    11.00000    0.04030    0.02129 =
         0.05290   -0.01120    0.00089   -0.00155
AFIX 137
H28A  2    0.457677    0.358229    0.695675    11.00000   -1.50000
H28B  2    0.402986    0.396265    0.652679    11.00000   -1.50000
H28C  2    0.534411    0.416832    0.675997    11.00000   -1.50000
AFIX   0
C29   1    0.572331    0.368998    0.549855    11.00000    0.04936    0.04117 =
         0.06804    0.01570    0.01080   -0.01187
AFIX 137
H29A  2    0.501417    0.382102    0.534372    11.00000   -1.50000
H29B  2    0.611362    0.341309    0.521007    11.00000   -1.50000
H29C  2    0.625947    0.406982    0.564148    11.00000   -1.50000
AFIX   0
C30   1    0.665736    0.293402    0.628511    11.00000    0.02231    0.04980 =
         0.05992   -0.00246   -0.00089    0.00196
AFIX 137
H30A  2    0.726639    0.328939    0.639784    11.00000   -1.50000
H30B  2    0.693972    0.263498    0.597719    11.00000   -1.50000
H30C  2    0.647808    0.271146    0.659634    11.00000   -1.50000
AFIX   0
C31   1    0.400798    0.216818    0.546049    11.00000    0.02276    0.02647 =
         0.01598    0.00272    0.00118    0.00312
C32   1    0.487250    0.212815    0.499600    11.00000    0.03878    0.03376 =
         0.02085   -0.00642    0.00809   -0.00745
C33   1    0.471008    0.242476    0.454808    11.00000    0.06252    0.05804 =
         0.03142    0.00623    0.00772   -0.01557
AFIX  43
H33   2    0.405105    0.265980    0.452940    11.00000   -1.20000
AFIX   0
C34   1    0.553485    0.237528    0.411705    11.00000    0.09026    0.08483 =
         0.03197    0.00968    0.01719   -0.02526
AFIX  43
H34   2    0.543156    0.257569    0.380656    11.00000   -1.20000
AFIX   0
C35   1    0.648394    0.203553    0.415178    11.00000    0.08033    0.12139 =
         0.05718   -0.02102    0.04294   -0.00989
AFIX  43
H35   2    0.703524    0.199864    0.386231    11.00000   -1.20000
AFIX   0
C36   1    0.663920    0.175655    0.458856    11.00000    0.07605    0.11263 =
         0.06277   -0.01374    0.04045    0.01868
AFIX  43
H36   2    0.730852    0.152983    0.460944    11.00000   -1.20000
AFIX   0
C37   1    0.584159    0.179278    0.501002    11.00000    0.04859    0.06443 =
         0.05177   -0.00223    0.02548    0.01692
AFIX  43
H37   2    0.596108    0.158405    0.531397    11.00000   -1.20000
AFIX   0
C38   1    0.270246    0.123680    0.422857    11.00000    0.07839    0.06318 =
         0.02738   -0.01280    0.00116   -0.02474
AFIX 137
H38A  2    0.234127    0.163087    0.420959    11.00000   -1.50000
H38B  2    0.227469    0.087904    0.398060    11.00000   -1.50000
H38C  2    0.352429    0.128549    0.411671    11.00000   -1.50000
AFIX   0
C39   1    0.352734    0.040284    0.500863    11.00000    0.06430    0.03844 =
         0.09435   -0.03286   -0.03024    0.01553
AFIX 137
H39A  2    0.433442    0.050615    0.489467    11.00000   -1.50000
H39B  2    0.317977    0.001233    0.477143    11.00000   -1.50000
H39C  2    0.353442    0.033612    0.539271    11.00000   -1.50000
AFIX   0
C40   1    0.107670    0.083109    0.508487    11.00000    0.04450    0.04224 =
         0.03316   -0.00646   -0.00444   -0.01271
AFIX 137
H40A  2    0.100472    0.076702    0.546872    11.00000   -1.50000
H40B  2    0.081196    0.043122    0.483761    11.00000   -1.50000
H40C  2    0.059009    0.116616    0.502138    11.00000   -1.50000
AFIX   0
PART    5
C41A  1    0.751204    0.310113    1.216043    41.00000    0.02621    0.02943 =
         0.03292   -0.00808    0.00351    0.00056
PART    6
C41B  1    0.785750    0.323495    1.198588   -41.00000    0.01902    0.01994 =
         0.03019   -0.00173    0.00316    0.00453
PART    0
C42   1    0.822496    0.392771    0.986110    11.00000    0.10207    0.03862 =
         0.11023    0.00907    0.07654   -0.01466
AFIX 137
H42A  2    0.748467    0.395337    0.966860    11.00000   -1.50000
H42B  2    0.866088    0.360028    0.964487    11.00000   -1.50000
H42C  2    0.869773    0.434268    0.990652    11.00000   -1.50000
AFIX   0
C43   1    0.930117    0.359861    1.089129    11.00000    0.02677    0.04928 =
         0.19422   -0.02412   -0.02361    0.00376
AFIX 137
H43A  2    0.976860    0.401231    1.099668    11.00000   -1.50000
H43B  2    0.975031    0.331029    1.063837    11.00000   -1.50000
H43C  2    0.911645    0.341192    1.122186    11.00000   -1.50000
AFIX   0
C44   1    0.723125    0.437662    1.097963    11.00000    0.03153    0.01999 =
         0.05634   -0.00084   -0.00082   -0.00201
AFIX 137
H44A  2    0.706024    0.426254    1.134239    11.00000   -1.50000
H44B  2    0.649939    0.444982    1.080329    11.00000   -1.50000
H44C  2    0.777611    0.476698    1.102387    11.00000   -1.50000
AFIX   0
C45   1    0.669947    0.251481    1.014761    11.00000    0.01430    0.02154 =
         0.01805    0.00976   -0.00174    0.00375
C46   1    0.760197    0.234023    0.972291    11.00000    0.02049    0.01793 =
         0.02538    0.00717    0.00356    0.00195
C47   1    0.738002    0.232860    0.916520    11.00000    0.02218    0.04032 =
         0.02862    0.01567    0.00217    0.00918
AFIX  43
H47   2    0.665204    0.244599    0.904841    11.00000   -1.20000
AFIX   0
C48   1    0.821869    0.214617    0.878012    11.00000    0.03497    0.07095 =
         0.02569    0.02061    0.01193    0.02116
AFIX  43
H48   2    0.806786    0.214124    0.839968    11.00000   -1.20000
AFIX   0
C49   1    0.927560    0.197119    0.894909    11.00000    0.03170    0.07744 =
         0.03646    0.02311    0.01979    0.02447
AFIX  43
H49   2    0.984445    0.184032    0.868332    11.00000   -1.20000
AFIX   0
C50   1    0.950854    0.198552    0.950053    11.00000    0.02291    0.04904 =
         0.03510    0.01490    0.00571    0.01181
AFIX  43
H50   2    1.023817    0.186779    0.961496    11.00000   -1.20000
AFIX   0
C51   1    0.867776    0.217165    0.988687    11.00000    0.02282    0.02809 =
         0.02464    0.01078    0.00365    0.00444
AFIX  43
H51   2    0.884191    0.218470    1.026732    11.00000   -1.20000
AFIX   0
C52   1    0.455891    0.146029    0.911176    11.00000    0.06296    0.04355 =
         0.03541   -0.01159   -0.01815    0.00285
AFIX 137
H52A  2    0.392905    0.174153    0.919012    11.00000   -1.50000
H52B  2    0.422610    0.103760    0.892421    11.00000   -1.50000
H52C  2    0.513795    0.164307    0.887432    11.00000   -1.50000
AFIX   0
C53   1    0.650369    0.086296    0.962352    11.00000    0.04534    0.02290 =
         0.04281    0.00134    0.00969    0.00217
AFIX 137
H53A  2    0.707004    0.104871    0.938222    11.00000   -1.50000
H53B  2    0.618373    0.043591    0.944029    11.00000   -1.50000
H53C  2    0.689839    0.083049    0.996985    11.00000   -1.50000
AFIX   0
C54   1    0.420097    0.096792    1.018187    11.00000    0.05363    0.02931 =
         0.04683   -0.01323    0.02324   -0.02176
AFIX 137
H54A  2    0.459321    0.087073    1.050744    11.00000   -1.50000
H54B  2    0.385462    0.056938    0.995579    11.00000   -1.50000
H54C  2    0.358009    0.124508    1.029916    11.00000   -1.50000
AFIX   0
C55   1    0.775352    0.159285    1.129017    11.00000    0.02041    0.02925 =
         0.03540    0.00458    0.00171    0.00808
AFIX 137
H55A  2    0.798295    0.205124    1.140652    11.00000   -1.50000
H55B  2    0.754287    0.150692    1.089648    11.00000   -1.50000
H55C  2    0.841223    0.135179    1.135515    11.00000   -1.50000
AFIX   0
C56   1    0.614146    0.046483    1.148581    11.00000    0.03686    0.05549 =
         0.16096    0.06414    0.02626    0.02110
AFIX 137
H56A  2    0.683104    0.025246    1.156219    11.00000   -1.50000
H56B  2    0.594634    0.036233    1.109067    11.00000   -1.50000
H56C  2    0.547346    0.031592    1.169559    11.00000   -1.50000
AFIX   0
C57   1    0.683492    0.155865    1.244272    11.00000    0.04424    0.18515 =
         0.04629    0.05779    0.00308    0.04720
AFIX 137
H57A  2    0.693375    0.202516    1.254993    11.00000   -1.50000
H57B  2    0.756666    0.138350    1.252004    11.00000   -1.50000
H57C  2    0.619626    0.138033    1.265323    11.00000   -1.50000
AFIX   0
C58   1    0.417852    0.166418    1.156782    11.00000    0.02277    0.03296 =
         0.01846    0.01121    0.00406    0.01238
C59   1    0.365639    0.112788    1.184876    11.00000    0.02477    0.04733 =
         0.03044    0.02544    0.01325    0.02140
C60   1    0.311324    0.057065    1.153746    11.00000    0.04594    0.03476 =
         0.04932    0.02334    0.02965    0.01746
AFIX  43
H60   2    0.305446    0.053047    1.114774    11.00000   -1.20000
AFIX   0
C61   1    0.265282    0.006878    1.179596    11.00000    0.06363    0.03921 =
         0.06690    0.03210    0.04424    0.02370
AFIX  43
H61   2    0.230032   -0.031613    1.158078    11.00000   -1.20000
AFIX   0
C62   1    0.270774    0.012959    1.235231    11.00000    0.04248    0.07599 =
         0.07775    0.05829    0.03345    0.02627
AFIX  43
H62   2    0.238048   -0.021093    1.252540    11.00000   -1.20000
AFIX   0
C63   1    0.322619    0.067273    1.266552    11.00000    0.03529    0.11120 =
         0.03892    0.05291    0.01730    0.02747
AFIX  43
H63   2    0.325699    0.070774    1.305540    11.00000   -1.20000
AFIX   0
C64   1    0.372325    0.118941    1.241691    11.00000    0.02696    0.08799 =
         0.03203    0.03093    0.00889    0.01715
AFIX  43
H64   2    0.409225    0.156763    1.263566    11.00000   -1.20000
AFIX   0
PART    1
C65A  1    0.127209    0.176744    1.203737    21.00000    0.02060    0.04058 =
         0.04029    0.01875    0.01767    0.01199
AFIX 137
H65A  2    0.045635    0.187274    1.206583    21.00000   -1.50000
H65B  2    0.171392    0.197576    1.237201    21.00000   -1.50000
H65C  2    0.128675    0.130305    1.199571    21.00000   -1.50000
AFIX   0
C66A  1    0.159520    0.284500    1.141001    21.00000    0.02282    0.03772 =
         0.07533    0.02512    0.01556    0.01377
AFIX 137
H66A  2    0.074219    0.285048    1.144533    21.00000   -1.50000
H66B  2    0.184050    0.298245    1.106394    21.00000   -1.50000
H66C  2    0.199254    0.313667    1.172121    21.00000   -1.50000
AFIX   0
C67A  1    0.120163    0.149753    1.078231    21.00000    0.02397    0.05968 =
         0.05676    0.01657   -0.00630    0.00235
AFIX 137
H67A  2    0.130120    0.105272    1.080940    21.00000   -1.50000
H67B  2    0.155152    0.159878    1.044057    21.00000   -1.50000
H67C  2    0.036185    0.155584    1.078019    21.00000   -1.50000
AFIX   0
PART    2
C65B  1    0.117351    0.156736    1.176622   -21.00000    0.03532    0.05041 =
         0.06815    0.03194    0.00235    0.00515
AFIX 137
H65D  2    0.036503    0.168420    1.179641   -21.00000   -1.50000
H65E  2    0.152085    0.160563    1.213611   -21.00000   -1.50000
H65F  2    0.117026    0.112529    1.157322   -21.00000   -1.50000
AFIX   0
C66B  1    0.175178    0.295101    1.178589   -21.00000    0.01818    0.03879 =
         0.04374    0.00229    0.00396    0.00683
AFIX 137
H66D  2    0.210423    0.325928    1.156541   -21.00000   -1.50000
H66E  2    0.213248    0.303190    1.215159   -21.00000   -1.50000
H66F  2    0.090980    0.299685    1.182498   -21.00000   -1.50000
AFIX   0
C67B  1    0.150678    0.203678    1.068753   -21.00000    0.04374    0.07753 =
         0.03792   -0.00587   -0.01857    0.02391
AFIX 137
H67D  2    0.071993    0.218121    1.067935   -21.00000   -1.50000
H67E  2    0.148959    0.159772    1.048604   -21.00000   -1.50000
H67F  2    0.206252    0.231797    1.051378   -21.00000   -1.50000
AFIX   0
PART    0
C68   1    0.457775    0.324695    1.268235    11.00000    0.07128    0.05883 =
         0.02154    0.00646    0.00126    0.04291
AFIX 137
H68A  2    0.531437    0.305425    1.259700    11.00000   -1.50000
H68B  2    0.391193    0.293737    1.253943    11.00000   -1.50000
H68C  2    0.451501    0.336817    1.308292    11.00000   -1.50000
AFIX   0
C69   1    0.326169    0.440287    1.259929    11.00000    0.06429    0.06401 =
         0.02444    0.00182    0.00521    0.04581
AFIX 137
H69A  2    0.329305    0.451050    1.300278    11.00000   -1.50000
H69B  2    0.253841    0.412674    1.248116    11.00000   -1.50000
H69C  2    0.327119    0.479603    1.244297    11.00000   -1.50000
AFIX   0
C70   1    0.592162    0.451728    1.254849    11.00000    0.06135    0.04377 =
         0.03279   -0.01421   -0.01932    0.02536
AFIX 137
H70A  2    0.591069    0.489558    1.237266    11.00000   -1.50000
H70B  2    0.660883    0.429348    1.242588    11.00000   -1.50000
H70C  2    0.596350    0.464950    1.295007    11.00000   -1.50000
AFIX   0
C71   1    0.403359    0.386841    1.121364    11.00000    0.01202    0.02690 =
         0.02354    0.00308   -0.00052    0.00717
C72   1    0.352427    0.449831    1.129354    11.00000    0.02212    0.02710 =
         0.01756    0.00011   -0.00367    0.01112
C73   1    0.231293    0.451979    1.125629    11.00000    0.02406    0.02685 =
         0.03512   -0.00259   -0.00839    0.00956
AFIX  43
H73   2    0.180619    0.413530    1.116430    11.00000   -1.20000
AFIX   0
C74   1    0.185150    0.510444    1.135403    11.00000    0.02148    0.03550 =
         0.04892   -0.00405   -0.00787    0.01548
AFIX  43
H74   2    0.102448    0.511825    1.133471    11.00000   -1.20000
AFIX   0
C75   1    0.257772    0.566672    1.147904    11.00000    0.03708    0.02834 =
         0.03424   -0.00387   -0.00456    0.01845
AFIX  43
H75   2    0.225309    0.606568    1.154299    11.00000   -1.20000
AFIX   0
C76   1    0.378340    0.564699    1.151092    11.00000    0.03008    0.02469 =
         0.02593    0.00187   -0.00051    0.00596
AFIX  43
H76   2    0.428719    0.603357    1.159434    11.00000   -1.20000
AFIX   0
C77   1    0.425582    0.506566    1.142158    11.00000    0.02075    0.03068 =
         0.02405    0.00634    0.00162    0.00859
AFIX  43
H77   2    0.508249    0.505415    1.144780    11.00000   -1.20000
AFIX   0
PART    3
C78A  1    0.206826    0.351384    0.990947    31.00000    0.02674    0.09158 =
         0.04370    0.02137   -0.01562   -0.01032
AFIX 137
H78A  2    0.164031    0.371418    1.022714    31.00000   -1.50000
H78B  2    0.179412    0.305756    0.982068    31.00000   -1.50000
H78C  2    0.192677    0.371864    0.959148    31.00000   -1.50000
AFIX   0
C79A  1    0.410215    0.454896    0.999895    31.00000    0.06495    0.03097 =
         0.02519    0.01469   -0.00237   -0.00328
AFIX 137
H79A  2    0.405017    0.459553    0.961066    31.00000   -1.50000
H79B  2    0.491299    0.466912    1.013519    31.00000   -1.50000
H79C  2    0.357812    0.482780    1.021651    31.00000   -1.50000
AFIX   0
C80A  1    0.445462    0.318273    0.953536    31.00000    0.07060    0.05278 =
         0.02531    0.00424   -0.00969    0.03219
AFIX 137
H80A  2    0.416538    0.324089    0.917412    31.00000   -1.50000
H80B  2    0.437445    0.272633    0.955799    31.00000   -1.50000
H80C  2    0.528415    0.335098    0.958318    31.00000   -1.50000
AFIX   0
PART    4
C78B  1    0.249880    0.279196    0.982771   -31.00000    0.03946    0.03962 =
         0.02666    0.00222   -0.00866   -0.00932
AFIX 137
H78D  2    0.176617    0.282165    1.003274   -31.00000   -1.50000
H78E  2    0.287598    0.242117    0.990171   -31.00000   -1.50000
H78F  2    0.232459    0.274302    0.943186   -31.00000   -1.50000
AFIX   0
C79B  1    0.279091    0.423406    0.999949   -31.00000    0.05138    0.03649 =
         0.02209    0.00425   -0.00222    0.02039
AFIX 137
H79D  2    0.261473    0.422163    0.960781   -31.00000   -1.50000
H79E  2    0.324349    0.464117    1.015013   -31.00000   -1.50000
H79F  2    0.205444    0.419339    1.019968   -31.00000   -1.50000
AFIX   0
C80B  1    0.483151    0.349979    0.962028   -31.00000    0.02920    0.04856 =
         0.02226    0.02168   -0.00105    0.01195
AFIX 137
H80D  2    0.519423    0.311724    0.967564   -31.00000   -1.50000
H80E  2    0.541149    0.387467    0.970259   -31.00000   -1.50000
H80F  2    0.455722    0.344897    0.923638   -31.00000   -1.50000
AFIX   0
PART    0
N1    3    0.288863    0.103231    0.658769    11.00000    0.01490    0.02611 =
         0.03588    0.01392    0.00408    0.00407
N2    3    0.100497    0.129532    0.652443    11.00000    0.01545    0.01977 =
         0.02573    0.00633    0.00156    0.00136
N3    3    0.170504    0.285669    0.715331    11.00000    0.01745    0.03443 =
         0.02059    0.00308    0.00085    0.00901
N4    3    0.135330    0.293489    0.625019    11.00000    0.01598    0.02712 =
         0.01813    0.00439    0.00059    0.00225
N5    3    0.417754    0.262781    0.589884    11.00000    0.01751    0.02089 =
         0.02106    0.00118    0.00108   -0.00053
N6    3    0.307508    0.174103    0.545289    11.00000    0.02471    0.02665 =
         0.02081   -0.00060   -0.00242   -0.00368
N7    3    0.687163    0.305344    1.051440    11.00000    0.01630    0.01794 =
         0.03145    0.00097    0.00261   -0.00060
N8    3    0.571906    0.212659    1.018196    11.00000    0.01850    0.01836 =
         0.01417    0.00289    0.00197    0.00047
N9    3    0.533524    0.176402    1.151053    11.00000    0.02244    0.03131 =
         0.01997    0.01196    0.00184    0.01128
N10   3    0.349949    0.204996    1.136951    11.00000    0.02007    0.02990 =
         0.02083    0.00769    0.00216    0.00893
N11   3    0.451151    0.367189    1.164811    11.00000    0.02368    0.02949 =
         0.01905    0.00091   -0.00483    0.01499
N12   3    0.403992    0.348627    1.072242    11.00000    0.01582    0.02054 =
         0.02053    0.00041   -0.00380    0.00179
O1    4    0.419509    0.236876    0.711110    11.00000    0.02274    0.03965 =
         0.02377    0.00167   -0.00619    0.00746
O2    4    0.682587    0.308237    1.176345    11.00000    0.03364    0.03415 =
         0.03719   -0.00501   -0.01508    0.01607
SI1   5    0.407679    0.064634    0.676912    11.00000    0.01871    0.03155 =
         0.05496    0.01998    0.00338    0.01045
SI2   5   -0.052270    0.124952    0.658477    11.00000    0.01362    0.02275 =
         0.04181    0.00544    0.00302    0.00161
SI3   5    0.179606    0.304287    0.787410    11.00000    0.02722    0.04995 =
         0.01840    0.00536    0.00310    0.01608
SI4   5    0.099319    0.328411    0.568459    11.00000    0.02774    0.03865 =
         0.02594    0.01507    0.00392    0.01352
SI5   5    0.531274    0.324790    0.606602    11.00000    0.01733    0.02243 =
         0.03990   -0.00087    0.00377   -0.00207
SI6   5    0.264018    0.107578    0.494606    11.00000    0.03366    0.02871 =
         0.02872   -0.01041   -0.00542   -0.00228
SI7   5    0.790885    0.371522    1.054308    11.00000    0.01548    0.02089 =
         0.08392   -0.00421    0.00996   -0.00416
SI8   5    0.528916    0.138160    0.977163    11.00000    0.02978    0.02051 =
         0.01994   -0.00252    0.00428   -0.00292
SI9   5    0.647041    0.134398    1.169238    11.00000    0.02586    0.05782 =
         0.04268    0.03504    0.01057    0.02340
SI10  5    0.197415    0.206210    1.140921    11.00000    0.01961    0.04698 =
         0.03344    0.01676    0.00095    0.01297
SI11  5    0.456240    0.397465    1.235331    11.00000    0.04465    0.04088 =
         0.01925   -0.00387   -0.00639    0.03001
SI12  5    0.360573    0.360704    1.007185    11.00000    0.02531    0.06423 =
         0.01934    0.00402   -0.00421    0.02025
P1    6    0.611540    0.260959    0.785493    11.00000    0.05172    0.06187 =
         0.04632   -0.01495   -0.03230    0.02773
PART    5
P2A   6    0.852665    0.315884    1.260998    41.00000    0.05795    0.04963 =
         0.05384   -0.00782   -0.03725    0.01655
PART    6
P2B   6    0.903398    0.337088    1.232236   -41.00000    0.03217    0.03904 =
         0.04379   -0.00969   -0.02206    0.01349
PART    0
TH1   7    0.268825    0.213536    0.645496    11.00000    0.01340    0.01958 =
         0.01757    0.00504    0.00081    0.00222
TH2   7    0.529606    0.274386    1.111812    11.00000    0.01510    0.01940 =
         0.01648    0.00035   -0.00178    0.00644
HKLF    4
 
REM  nss011_0ma in P-1
REM R1 =  0.0282 for   18575 Fo > 4sig(Fo)  and  0.0358 for all   21550 data
REM   1108 parameters refined using     30 restraints
 
END
 
WGHT      0.0287      8.9397
 
REM Highest difference peak  3.278,  deepest hole -0.874,  1-sigma level  0.087
Q1    1   0.4730  0.2592  1.0810  11.00000  0.05    3.28
Q2    1   0.2068  0.2017  0.6201  11.00000  0.05    2.87
Q3    1   0.5381  0.2856  1.1488  11.00000  0.05    0.92
Q4    1   0.9399  0.3638  1.0607  11.00000  0.05    0.86
Q5    1   0.9286  0.3573  1.1095  11.00000  0.05    0.77
Q6    1   0.5933  0.1179  0.9771  11.00000  0.05    0.70
Q7    1   0.2821  0.0728  0.5020  11.00000  0.05    0.65
Q8    1   0.5772  0.2934  1.0989  11.00000  0.05    0.61
Q9    1   0.1992  0.3098  0.5090  11.00000  0.05    0.61
Q10   1   0.6195  0.0354  1.1239  11.00000  0.05    0.56
Q11   1   0.6744  0.1263  1.2362  11.00000  0.05    0.54
Q12   1   0.2636  0.2252  0.6889  11.00000  0.05    0.51
Q13   1   0.8969 -0.0553  1.1118  11.00000  0.05    0.51
Q14   1   0.2855  0.2143  1.1426  11.00000  0.05    0.50
Q15   1   0.1793  0.2049  1.1804  11.00000  0.05    0.50
Q16   1   0.1881  0.5838  0.5904  11.00000  0.05    0.49
Q17   1   0.8568  0.3914  1.0005  11.00000  0.05    0.49
Q18   1   0.6390  0.0652  1.1747  11.00000  0.05    0.49
Q19   1   0.0004 -0.0225  1.0239  11.00000  0.05    0.49
Q20   1   0.1537  0.2772  1.3478  11.00000  0.05    0.48
Q21   1  -0.0990 -0.0144  1.0609  11.00000  0.05    0.48
Q22   1   0.6385  0.2710  0.7549  11.00000  0.05    0.47
Q23   1  -0.1055  0.2129  0.6797  11.00000  0.05    0.47
Q24   1   0.7030  0.1850  1.2504  11.00000  0.05    0.47
Q25   1   0.6826  0.4216  1.4089  11.00000  0.05    0.44
Q26   1   0.5573  0.2394  1.0668  11.00000  0.05    0.43
Q27   1   0.2818  0.1752  0.6444  11.00000  0.05    0.43
Q28   1  -0.1424  0.0869  0.6035  11.00000  0.05    0.42
Q29   1   0.3302  0.2212  0.6807  11.00000  0.05    0.42
Q30   1   0.3574  0.4292  1.4228  11.00000  0.05    0.42
;
_shelx_res_checksum              60526

_shelx_fab_file                  
;
    1    0    0     62.58      0.00
    2    0    0      4.54      0.00
    3    0    0     -1.72      0.00
    4    0    0     -3.92      0.00
    5    0    0      3.36      0.00
    6    0    0      5.01      0.00
    7    0    0      2.39      0.00
    8    0    0      1.06      0.00
    9    0    0      0.78      0.00
   10    0    0      1.46      0.00
   11    0    0     -0.38      0.00
   12    0    0     -1.76      0.00
   13    0    0     -0.06      0.00
   13    1    0     -1.17      0.00
   12    1    0      0.32      0.00
   11    1    0     -0.84      0.00
   10    1    0     -1.19      0.00
    9    1    0      1.16      0.00
    8    1    0      2.72      0.00
    7    1    0      2.86      0.00
    6    1    0     -2.09      0.00
    5    1    0     -4.50      0.00
    4    1    0      1.22      0.00
    3    1    0      2.32      0.00
    2    1    0     19.00      0.00
    1    1    0     17.41      0.00
   -1    1    0     37.56      0.00
   -2    1    0     37.74      0.00
   -3    1    0     12.22      0.00
   -4    1    0      1.32      0.00
   -5    1    0     -6.33      0.00
   -6    1    0     -7.25      0.00
   -7    1    0     -2.14      0.00
   -8    1    0      0.94      0.00
   -9    1    0      2.31      0.00
  -10    1    0      1.05      0.00
  -11    1    0      0.61      0.00
  -12    1    0      0.14      0.00
  -13    1    0     -1.26      0.00
   13    2    0      0.62      0.00
   12    2    0     -1.07      0.00
   11    2    0     -1.08      0.00
   10    2    0     -0.08      0.00
    9    2    0      1.02      0.00
    8    2    0      0.77      0.00
    7    2    0     -2.81      0.00
    6    2    0     -3.07      0.00
    5    2    0     -1.14      0.00
    4    2    0     -1.25      0.00
    3    2    0      8.41      0.00
    2    2    0      6.06      0.00
    1    2    0      9.87      0.00
    0    2    0     62.07      0.00
   -1    2    0     18.67      0.00
   -2    2    0     16.26      0.00
   -3    2    0      7.99      0.00
   -4    2    0     -0.43      0.00
   -5    2    0     -2.86      0.00
   -6    2    0     -0.60      0.00
   -7    2    0      0.22      0.00
   -8    2    0      0.88      0.00
   -9    2    0     -0.87      0.00
  -10    2    0      0.20      0.00
  -11    2    0      0.60      0.00
  -12    2    0      0.07      0.00
  -13    2    0      0.16      0.00
   13    3    0     -0.59      0.00
   12    3    0      0.40      0.00
   11    3    0      0.99      0.00
   10    3    0      2.00      0.00
    9    3    0      0.99      0.00
    8    3    0      2.04      0.00
    7    3    0      5.27      0.00
    6    3    0      3.37      0.00
    5    3    0     -2.54      0.00
    4    3    0     -1.54      0.00
    3    3    0     -1.64      0.00
    2    3    0     14.26      0.00
    1    3    0     42.33      0.00
    0    3    0     31.52      0.00
   -1    3    0     32.75      0.00
   -2    3    0     10.64      0.00
   -3    3    0     10.02      0.00
   -4    3    0      7.46      0.00
   -5    3    0      4.52      0.00
   -6    3    0      0.18      0.00
   -7    3    0     -0.80      0.00
   -8    3    0     -0.27      0.00
   -9    3    0      3.92      0.00
  -10    3    0      2.17      0.00
  -11    3    0      0.64      0.00
  -12    3    0     -0.71      0.00
  -13    3    0     -0.24      0.00
   13    4    0     -0.31      0.00
   12    4    0     -0.69      0.00
   11    4    0     -0.80      0.00
   10    4    0     -0.66      0.00
    9    4    0      2.62      0.00
    8    4    0      2.08      0.00
    7    4    0     -0.68      0.00
    6    4    0     -0.24      0.00
    5    4    0      1.52      0.00
    4    4    0     -3.15      0.00
    3    4    0     -0.04      0.00
    2    4    0      7.65      0.00
    1    4    0      9.19      0.00
    0    4    0     16.33      0.00
   -1    4    0     28.05      0.00
   -2    4    0     28.41      0.00
   -3    4    0      5.26      0.00
   -4    4    0      0.05      0.00
   -5    4    0     -3.51      0.00
   -6    4    0     -2.21      0.00
   -7    4    0      0.03      0.00
   -8    4    0      0.42      0.00
   -9    4    0     -2.31      0.00
  -10    4    0      1.27      0.00
  -11    4    0      0.96      0.00
  -12    4    0      0.55      0.00
  -13    4    0     -1.57      0.00
   13    5    0     -0.06      0.00
   12    5    0      0.67      0.00
   11    5    0      1.34      0.00
   10    5    0      1.56      0.00
    9    5    0     -1.40      0.00
    8    5    0     -1.04      0.00
    7    5    0     -0.07      0.00
    6    5    0      1.22      0.00
    5    5    0     -0.54      0.00
    4    5    0      1.39      0.00
    3    5    0     -1.37      0.00
    2    5    0     -8.60      0.00
    1    5    0     -3.03      0.00
    0    5    0     20.93      0.00
   -1    5    0     18.68      0.00
   -2    5    0     15.57      0.00
   -3    5    0     18.81      0.00
   -4    5    0      2.08      0.00
   -5    5    0     -2.02      0.00
   -6    5    0     -1.32      0.00
   -7    5    0     -1.90      0.00
   -8    5    0     -0.41      0.00
   -9    5    0      2.61      0.00
  -10    5    0      0.16      0.00
  -11    5    0      1.53      0.00
  -12    5    0      0.48      0.00
  -13    5    0      0.72      0.00
   13    6    0      0.71      0.00
   12    6    0     -0.90      0.00
   11    6    0     -0.53      0.00
   10    6    0     -1.54      0.00
    9    6    0      0.86      0.00
    8    6    0      1.20      0.00
    7    6    0      1.25      0.00
    6    6    0     -0.67      0.00
    5    6    0     -0.68      0.00
    4    6    0     -3.61      0.00
    3    6    0     -3.73      0.00
    2    6    0      6.40      0.00
    1    6    0     13.09      0.00
    0    6    0     -2.57      0.00
   -1    6    0      9.77      0.00
   -2    6    0     13.73      0.00
   -3    6    0      6.03      0.00
   -4    6    0     10.59      0.00
   -5    6    0      3.06      0.00
   -6    6    0     -2.40      0.00
   -7    6    0     -0.89      0.00
   -8    6    0     -0.25      0.00
   -9    6    0     -1.19      0.00
  -10    6    0      0.48      0.00
  -11    6    0     -0.42      0.00
  -12    6    0      0.82      0.00
  -13    6    0     -0.34      0.00
   12    7    0      1.42      0.00
   11    7    0      0.54      0.00
   10    7    0      1.93      0.00
    9    7    0      0.81      0.00
    8    7    0      0.61      0.00
    7    7    0     -0.21      0.00
    6    7    0      0.96      0.00
    5    7    0     -0.52      0.00
    4    7    0      1.52      0.00
    3    7    0      5.41      0.00
    2    7    0     -1.04      0.00
    1    7    0     -5.75      0.00
    0    7    0     18.30      0.00
   -1    7    0     11.12      0.00
   -2    7    0      4.12      0.00
   -3    7    0      5.51      0.00
   -4    7    0     -2.79      0.00
   -5    7    0     -0.37      0.00
   -6    7    0      1.57      0.00
   -7    7    0     -0.88      0.00
   -8    7    0     -1.69      0.00
   -9    7    0     -1.15      0.00
  -10    7    0     -0.44      0.00
  -11    7    0      0.62      0.00
  -12    7    0      0.16      0.00
  -13    7    0      0.56      0.00
   12    8    0      1.64      0.00
   11    8    0      1.42      0.00
   10    8    0     -1.33      0.00
    9    8    0     -1.44      0.00
    8    8    0     -0.72      0.00
    7    8    0      1.79      0.00
    6    8    0      0.40      0.00
    5    8    0      0.44      0.00
    4    8    0     -2.20      0.00
    3    8    0     -7.81      0.00
    2    8    0     -0.54      0.00
    1    8    0     11.70      0.00
    0    8    0     -1.43      0.00
   -1    8    0      9.94      0.00
   -2    8    0     16.15      0.00
   -3    8    0     10.76      0.00
   -4    8    0      8.84      0.00
   -5    8    0      1.48      0.00
   -6    8    0     -1.98      0.00
   -7    8    0      0.03      0.00
   -8    8    0      1.91      0.00
   -9    8    0      2.37      0.00
  -10    8    0     -0.55      0.00
  -11    8    0     -0.83      0.00
  -12    8    0     -0.35      0.00
  -13    8    0      0.27      0.00
   12    9    0      1.17      0.00
   11    9    0      0.39      0.00
   10    9    0      0.58      0.00
    9    9    0      1.05      0.00
    8    9    0      0.11      0.00
    7    9    0     -2.17      0.00
    6    9    0      0.08      0.00
    5    9    0      1.10      0.00
    4    9    0      3.08      0.00
    3    9    0      4.31      0.00
    2    9    0     -5.15      0.00
    1    9    0    -13.44      0.00
    0    9    0      6.46      0.00
   -1    9    0      7.70      0.00
   -2    9    0      5.02      0.00
   -3    9    0      2.64      0.00
   -4    9    0     -0.24      0.00
   -5    9    0      0.31      0.00
   -6    9    0     -1.00      0.00
   -7    9    0     -2.04      0.00
   -8    9    0     -2.28      0.00
   -9    9    0     -2.91      0.00
  -10    9    0      0.95      0.00
  -11    9    0      0.77      0.00
  -12    9    0      0.49      0.00
  -13    9    0     -0.65      0.00
   12   10    0      0.93      0.00
   11   10    0      1.42      0.00
   10   10    0      0.82      0.00
    9   10    0     -0.36      0.00
    8   10    0      0.02      0.00
    7   10    0      1.16      0.00
    6   10    0     -1.42      0.00
    5   10    0     -2.01      0.00
    4   10    0     -0.57      0.00
    3   10    0      1.46      0.00
    2   10    0      5.72      0.00
    1   10    0      7.90      0.00
    0   10    0     -6.25      0.00
   -1   10    0     -5.47      0.00
   -2   10    0     -0.85      0.00
   -3   10    0      4.13      0.00
   -4   10    0      5.39      0.00
   -5   10    0      3.09      0.00
   -6   10    0      1.27      0.00
   -7   10    0     -1.25      0.00
   -8   10    0     -1.59      0.00
   -9   10    0      1.14      0.00
  -10   10    0     -1.97      0.00
  -11   10    0     -0.98      0.00
  -12   10    0     -0.18      0.00
  -13   10    0      1.65      0.00
   11   11    0      1.20      0.00
   10   11    0     -1.52      0.00
    9   11    0     -2.25      0.00
    8   11    0     -0.45      0.00
    7   11    0      0.31      0.00
    6   11    0      0.40      0.00
    5   11    0      0.80      0.00
    4   11    0     -0.67      0.00
    3   11    0     -1.29      0.00
    2   11    0     -0.37      0.00
    1   11    0     -0.35      0.00
    0   11    0      7.28      0.00
   -1   11    0      8.48      0.00
   -2   11    0      7.64      0.00
   -3   11    0      3.19      0.00
   -4   11    0      1.27      0.00
   -5   11    0      1.22      0.00
   -6   11    0      0.72      0.00
   -7   11    0      1.44      0.00
   -8   11    0      2.26      0.00
   -9   11    0     -0.60      0.00
  -10   11    0      0.46      0.00
  -11   11    0     -1.27      0.00
  -12   11    0     -0.58      0.00
   11   12    0     -0.40      0.00
   10   12    0      0.63      0.00
    9   12    0      1.36      0.00
    8   12    0     -0.53      0.00
    7   12    0     -0.87      0.00
    6   12    0      1.05      0.00
    5   12    0      0.37      0.00
    4   12    0      0.86      0.00
    3   12    0      1.01      0.00
    2   12    0     -0.66      0.00
    1   12    0     -0.05      0.00
    0   12    0      0.02      0.00
   -1   12    0     -0.02      0.00
   -2   12    0     -2.02      0.00
   -3   12    0      0.62      0.00
   -4   12    0      0.21      0.00
   -5   12    0     -0.05      0.00
   -6   12    0      1.12      0.00
   -7   12    0      0.78      0.00
   -8   12    0     -1.16      0.00
   -9   12    0      0.42      0.00
  -10   12    0      0.13      0.00
  -11   12    0      0.11      0.00
  -12   12    0     -1.27      0.00
   11   13    0      2.14      0.00
   10   13    0      0.11      0.00
    9   13    0     -1.59      0.00
    8   13    0      0.98      0.00
    7   13    0      0.84      0.00
    6   13    0     -2.89      0.00
    5   13    0     -1.72      0.00
    4   13    0     -0.48      0.00
    3   13    0      0.00      0.00
    2   13    0      1.10      0.00
    1   13    0     -0.85      0.00
    0   13    0     -4.57      0.00
   -1   13    0     -4.05      0.00
   -2   13    0      1.60      0.00
   -3   13    0      1.22      0.00
   -4   13    0      1.74      0.00
   -5   13    0      0.51      0.00
   -6   13    0     -1.52      0.00
   -7   13    0     -1.73      0.00
   -8   13    0      1.48      0.00
   -9   13    0      0.84      0.00
  -10   13    0      0.03      0.00
  -11   13    0      0.36      0.00
  -12   13    0      0.61      0.00
   10   14    0     -1.22      0.00
    9   14    0     -0.69      0.00
    8   14    0     -1.53      0.00
    7   14    0     -1.39      0.00
    6   14    0      0.16      0.00
    5   14    0     -0.70      0.00
    4   14    0     -0.64      0.00
    3   14    0      0.93      0.00
    2   14    0     -0.27      0.00
    1   14    0      0.75      0.00
    0   14    0      3.02      0.00
   -1   14    0      2.13      0.00
   -2   14    0     -1.84      0.00
   -3   14    0     -0.11      0.00
   -4   14    0     -0.36      0.00
   -5   14    0      1.22      0.00
   -6   14    0      2.05      0.00
   -7   14    0      1.92      0.00
   -8   14    0     -1.12      0.00
   -9   14    0     -1.50      0.00
  -10   14    0     -1.18      0.00
  -11   14    0     -1.82      0.00
  -12   14    0     -0.71      0.00
   10   15    0      0.56      0.00
    9   15    0     -0.53      0.00
    8   15    0      0.03      0.00
    7   15    0      0.54      0.00
    6   15    0      0.84      0.00
    5   15    0      0.56      0.00
    4   15    0     -0.10      0.00
    3   15    0     -2.36      0.00
    2   15    0      0.71      0.00
    1   15    0      2.74      0.00
    0   15    0      2.11      0.00
   -1   15    0      0.34      0.00
   -2   15    0      1.52      0.00
   -3   15    0     -0.31      0.00
   -4   15    0      1.72      0.00
   -5   15    0      1.25      0.00
   -6   15    0     -0.40      0.00
   -7   15    0     -0.46      0.00
   -8   15    0      1.00      0.00
   -9   15    0      0.28      0.00
  -10   15    0     -0.07      0.00
  -11   15    0      0.29      0.00
    9   16    0      0.73      0.00
    8   16    0      0.37      0.00
    7   16    0     -1.74      0.00
    6   16    0     -2.76      0.00
    5   16    0     -0.61      0.00
    4   16    0     -0.77      0.00
    3   16    0      0.29      0.00
    2   16    0     -3.10      0.00
    1   16    0     -4.36      0.00
    0   16    0     -3.12      0.00
   -1   16    0      1.05      0.00
   -2   16    0      0.90      0.00
   -3   16    0     -0.41      0.00
   -4   16    0     -3.22      0.00
   -5   16    0     -2.11      0.00
   -6   16    0     -0.60      0.00
   -7   16    0     -0.20      0.00
   -8   16    0      0.63      0.00
   -9   16    0      1.81      0.00
  -10   16    0      0.41      0.00
  -11   16    0     -0.67      0.00
    9   17    0     -0.44      0.00
    8   17    0     -0.26      0.00
    7   17    0      0.20      0.00
    6   17    0      0.67      0.00
    5   17    0     -0.84      0.00
    4   17    0      0.72      0.00
    3   17    0     -1.20      0.00
    2   17    0      0.20      0.00
    1   17    0      2.18      0.00
    0   17    0      2.65      0.00
   -1   17    0     -0.82      0.00
   -2   17    0     -0.84      0.00
   -3   17    0      0.77      0.00
   -4   17    0      1.38      0.00
   -5   17    0     -0.42      0.00
   -6   17    0     -0.91      0.00
   -7   17    0     -1.12      0.00
   -8   17    0     -1.59      0.00
   -9   17    0     -1.53      0.00
  -10   17    0      0.26      0.00
  -11   17    0     -0.32      0.00
    8   18    0      1.58      0.00
    7   18    0      2.69      0.00
    6   18    0     -0.65      0.00
    5   18    0     -2.36      0.00
    4   18    0     -2.75      0.00
    3   18    0     -0.13      0.00
    2   18    0     -0.04      0.00
    1   18    0     -0.09      0.00
    0   18    0      0.57      0.00
   -1   18    0      1.81      0.00
   -2   18    0      0.64      0.00
   -3   18    0     -0.86      0.00
   -4   18    0     -0.89      0.00
   -5   18    0     -0.42      0.00
   -6   18    0     -0.99      0.00
   -7   18    0     -0.43      0.00
   -8   18    0     -0.01      0.00
   -9   18    0      1.64      0.00
  -10   18    0      0.44      0.00
    8   19    0     -0.41      0.00
    7   19    0     -1.52      0.00
    6   19    0      0.86      0.00
    5   19    0      0.92      0.00
    4   19    0      0.70      0.00
    3   19    0     -0.67      0.00
    2   19    0     -1.69      0.00
    1   19    0     -0.29      0.00
    0   19    0      0.92      0.00
   -1   19    0      0.59      0.00
   -2   19    0      0.37      0.00
   -3   19    0     -0.14      0.00
   -4   19    0     -1.49      0.00
   -5   19    0     -2.39      0.00
   -6   19    0     -1.82      0.00
   -7   19    0     -2.02      0.00
   -8   19    0      0.33      0.00
   -9   19    0     -0.68      0.00
  -10   19    0     -0.01      0.00
    7   20    0      1.03      0.00
    6   20    0     -1.80      0.00
    5   20    0     -1.70      0.00
    4   20    0     -1.46      0.00
    3   20    0     -1.83      0.00
    2   20    0     -0.48      0.00
    1   20    0      0.19      0.00
    0   20    0      0.37      0.00
   -1   20    0      0.06      0.00
   -2   20    0      0.66      0.00
   -3   20    0      1.46      0.00
   -4   20    0      1.02      0.00
   -5   20    0     -0.37      0.00
   -8   20    0     -2.85      0.00
   -9   20    0      1.55      0.00
    6   21    0      1.14      0.00
    5   21    0     -1.71      0.00
    4   21    0     -0.85      0.00
    3   21    0      0.11      0.00
    2   21    0     -1.51      0.00
    1   21    0     -0.73      0.00
    0   21    0      0.35      0.00
   -1   21    0      1.02      0.00
   -2   21    0     -0.17      0.00
   -3   21    0     -1.34      0.00
   -4   21    0     -1.45      0.00
   -5   21    0     -0.30      0.00
    5   22    0      1.34      0.00
    4   22    0     -0.86      0.00
    3   22    0     -1.13      0.00
    2   22    0     -0.43      0.00
    1   22    0     -0.77      0.00
    0   22    0     -0.55      0.00
   -1   22    0     -0.10      0.00
   -2   22    0      1.03      0.00
   -3   22    0      0.84      0.00
   -4   22    0      1.04      0.00
   -5   22    0     -0.12      0.00
    4   23    0      0.75      0.00
    3   23    0     -1.28      0.00
    2   23    0     -0.76      0.00
    1   23    0     -0.16      0.00
    0   23    0      0.62      0.00
   -1   23    0      1.85      0.00
   -2   23    0      0.70      0.00
   -3   23    0      0.65      0.00
   -4   23    0     -1.91      0.00
   -5   23    0     -0.47      0.00
   -6   23    0      0.54      0.00
    3   24    0      1.15      0.00
    2   24    0     -1.04      0.00
    1   24    0     -3.12      0.00
    0   24    0     -2.26      0.00
   -1   24    0     -1.50      0.00
   -2   24    0     -0.06      0.00
   -3   24    0      0.88      0.00
   -4   24    0      3.40      0.00
   -5   24    0      0.93      0.00
    0   25    0      0.23      0.00
   -1   25    0      0.76      0.00
   -2   25    0      0.25      0.00
   -3   25    0      0.18      0.00
   -2   25    1     -0.04      0.00
   -1   25    1     -0.57      0.00
    0   25    1     -0.33      0.00
   -5   24    1      1.02      0.00
   -4   24    1     -1.23      0.00
   -3   24    1      0.56      0.00
   -2   24    1      1.18      0.00
   -1   24    1      1.52      0.00
    0   24    1      0.18      0.00
    1   24    1      0.90      0.00
    2   24    1     -0.51      0.00
   -6   23    1     -0.44      0.00
   -5   23    1      0.56      0.00
   -4   23    1      1.72      0.00
   -3   23    1     -0.33      0.00
   -2   23    1     -0.86      0.00
   -1   23    1     -1.61      0.00
    0   23    1     -0.95      0.00
    1   23    1     -1.97      0.00
    2   23    1     -0.38      0.00
    3   23    1      1.01      0.00
    4   23    1     -1.56      0.00
   -5   22    1     -1.13      0.00
   -4   22    1     -1.56      0.00
   -3   22    1     -0.18      0.00
   -2   22    1      0.52      0.00
   -1   22    1      1.64      0.00
    0   22    1      0.15      0.00
    1   22    1     -0.08      0.00
    2   22    1     -1.78      0.00
    3   22    1     -1.26      0.00
    4   22    1      0.05      0.00
    5   22    1     -0.14      0.00
   -5   21    1     -0.98      0.00
   -4   21    1     -0.46      0.00
   -3   21    1      0.08      0.00
   -2   21    1      0.13      0.00
   -1   21    1     -0.39      0.00
    0   21    1      1.11      0.00
    1   21    1      0.42      0.00
    2   21    1     -0.07      0.00
    3   21    1     -1.61      0.00
    4   21    1     -0.75      0.00
    5   21    1      0.48      0.00
    6   21    1     -0.05      0.00
   -9   20    1      0.11      0.00
   -5   20    1     -0.83      0.00
   -4   20    1     -1.70      0.00
   -3   20    1     -1.79      0.00
   -2   20    1     -0.31      0.00
   -1   20    1      1.24      0.00
    0   20    1      0.61      0.00
    1   20    1      0.01      0.00
    2   20    1     -1.22      0.00
    3   20    1      0.62      0.00
    4   20    1     -1.03      0.00
    5   20    1     -1.20      0.00
    6   20    1      2.49      0.00
    7   20    1      2.92      0.00
  -10   19    1      2.70      0.00
   -9   19    1      1.41      0.00
   -8   19    1     -1.41      0.00
   -7   19    1      0.07      0.00
   -6   19    1     -1.08      0.00
   -5   19    1     -0.11      0.00
   -4   19    1      0.89      0.00
   -3   19    1      0.60      0.00
   -2   19    1     -0.61      0.00
   -1   19    1     -1.24      0.00
    0   19    1      0.44      0.00
    1   19    1      0.18      0.00
    2   19    1      0.70      0.00
    3   19    1     -1.02      0.00
    4   19    1     -1.81      0.00
    5   19    1     -2.50      0.00
    6   19    1     -1.91      0.00
    7   19    1      1.15      0.00
  -10   18    1      0.75      0.00
   -9   18    1      0.69      0.00
   -8   18    1      1.19      0.00
   -7   18    1     -0.52      0.00
   -6   18    1     -1.07      0.00
   -5   18    1     -2.55      0.00
   -4   18    1     -1.55      0.00
   -3   18    1      0.83      0.00
   -2   18    1      0.97      0.00
   -1   18    1      0.42      0.00
    0   18    1     -0.92      0.00
    1   18    1     -1.70      0.00
    2   18    1     -2.85      0.00
    3   18    1     -0.92      0.00
    4   18    1      1.40      0.00
    5   18    1      1.58      0.00
    6   18    1      0.71      0.00
    7   18    1     -2.37      0.00
    8   18    1     -2.00      0.00
  -11   17    1      0.36      0.00
  -10   17    1     -0.42      0.00
   -9   17    1      1.83      0.00
   -8   17    1      1.67      0.00
   -7   17    1      0.77      0.00
   -6   17    1      0.35      0.00
   -5   17    1      1.09      0.00
   -4   17    1     -0.22      0.00
   -3   17    1     -1.07      0.00
   -2   17    1      1.27      0.00
   -1   17    1      2.10      0.00
    0   17    1      1.14      0.00
    1   17    1      0.70      0.00
    2   17    1      0.77      0.00
    3   17    1     -0.28      0.00
    4   17    1     -1.77      0.00
    5   17    1     -0.60      0.00
    6   17    1     -0.78      0.00
    7   17    1      1.18      0.00
    8   17    1      1.43      0.00
    9   17    1      0.16      0.00
  -11   16    1     -0.80      0.00
  -10   16    1      0.04      0.00
   -9   16    1     -1.48      0.00
   -8   16    1     -0.75      0.00
   -7   16    1      0.03      0.00
   -6   16    1     -0.14      0.00
   -5   16    1      0.47      0.00
   -4   16    1      2.16      0.00
   -3   16    1      1.31      0.00
   -2   16    1     -1.27      0.00
   -1   16    1     -1.31      0.00
    0   16    1      2.15      0.00
    1   16    1      2.66      0.00
    2   16    1      0.07      0.00
    3   16    1     -1.96      0.00
    4   16    1     -0.22      0.00
    5   16    1     -0.06      0.00
    6   16    1      1.41      0.00
    7   16    1     -0.09      0.00
    8   16    1     -1.09      0.00
    9   16    1     -1.46      0.00
  -11   15    1     -0.97      0.00
  -10   15    1     -1.17      0.00
   -9   15    1      0.73      0.00
   -8   15    1      0.86      0.00
   -7   15    1      0.56      0.00
   -6   15    1      0.00      0.00
   -5   15    1     -0.43      0.00
   -4   15    1     -1.51      0.00
   -3   15    1     -0.04      0.00
   -2   15    1      0.60      0.00
   -1   15    1      0.35      0.00
    0   15    1     -2.44      0.00
    1   15    1     -3.39      0.00
    2   15    1     -1.95      0.00
    3   15    1      0.90      0.00
    4   15    1      0.00      0.00
    5   15    1     -1.03      0.00
    6   15    1     -3.00      0.00
    7   15    1     -1.52      0.00
    8   15    1     -0.13      0.00
    9   15    1     -0.34      0.00
   10   15    1     -0.84      0.00
  -12   14    1     -1.24      0.00
  -11   14    1      0.41      0.00
  -10   14    1      0.90      0.00
   -9   14    1      0.76      0.00
   -8   14    1      0.83      0.00
   -7   14    1     -1.10      0.00
   -6   14    1      0.00      0.00
   -5   14    1      1.52      0.00
   -4   14    1      2.87      0.00
   -3   14    1      1.72      0.00
   -2   14    1      1.89      0.00
   -1   14    1     -0.15      0.00
    0   14    1      0.80      0.00
    1   14    1      2.07      0.00
    2   14    1     -0.01      0.00
    3   14    1     -2.77      0.00
    4   14    1     -0.57      0.00
    5   14    1      0.82      0.00
    6   14    1      0.40      0.00
    7   14    1      0.92      0.00
    8   14    1      0.77      0.00
    9   14    1     -0.42      0.00
   10   14    1      0.19      0.00
  -12   13    1     -0.49      0.00
  -11   13    1     -1.72      0.00
  -10   13    1     -1.74      0.00
   -9   13    1     -1.74      0.00
   -8   13    1     -0.98      0.00
   -7   13    1      2.04      0.00
   -6   13    1      1.83      0.00
   -5   13    1      1.76      0.00
   -4   13    1      1.00      0.00
   -3   13    1      1.53      0.00
   -2   13    1      0.27      0.00
   -1   13    1      4.76      0.00
    0   13    1      5.50      0.00
    1   13    1      0.80      0.00
    2   13    1     -0.17      0.00
    3   13    1      1.30      0.00
    4   13    1     -0.08      0.00
    5   13    1      0.02      0.00
    6   13    1      1.46      0.00
    7   13    1     -1.21      0.00
    8   13    1     -1.79      0.00
    9   13    1     -0.23      0.00
   10   13    1     -1.20      0.00
   11   13    1     -1.85      0.00
  -12   12    1      0.35      0.00
  -11   12    1     -0.30      0.00
  -10   12    1      0.10      0.00
   -9   12    1      0.36      0.00
   -8   12    1      0.28      0.00
   -7   12    1     -2.37      0.00
   -6   12    1     -0.89      0.00
   -5   12    1      1.77      0.00
   -4   12    1      3.92      0.00
   -3   12    1      3.61      0.00
   -2   12    1      3.93      0.00
   -1   12    1     -1.92      0.00
    0   12    1     -3.61      0.00
    1   12    1      0.41      0.00
    2   12    1      1.81      0.00
    3   12    1     -0.29      0.00
    4   12    1     -0.73      0.00
    5   12    1     -1.89      0.00
    6   12    1     -3.18      0.00
    7   12    1      1.21      0.00
    8   12    1      0.94      0.00
    9   12    1     -2.35      0.00
   10   12    1     -0.78      0.00
   11   12    1      2.40      0.00
  -12   11    1     -0.48      0.00
  -11   11    1      0.53      0.00
  -10   11    1      0.12      0.00
   -9   11    1      0.22      0.00
   -8   11    1     -2.41      0.00
   -7   11    1     -0.48      0.00
   -6   11    1      0.65      0.00
   -5   11    1      0.12      0.00
   -4   11    1      0.97      0.00
   -3   11    1      2.44      0.00
   -2   11    1      0.55      0.00
   -1   11    1      1.93      0.00
    0   11    1      0.11      0.00
    1   11    1     -1.12      0.00
    2   11    1     -0.83      0.00
    3   11    1      2.46      0.00
    4   11    1      2.18      0.00
    5   11    1      0.47      0.00
    6   11    1      0.86      0.00
    7   11    1     -0.73      0.00
    8   11    1     -0.31      0.00
    9   11    1      1.53      0.00
   10   11    1      0.42      0.00
   11   11    1     -0.66      0.00
  -13   10    1     -0.83      0.00
  -12   10    1     -0.32      0.00
  -11   10    1     -0.76      0.00
  -10   10    1      1.32      0.00
   -9   10    1     -0.15      0.00
   -8   10    1      1.90      0.00
   -7   10    1      0.61      0.00
   -6   10    1     -0.37      0.00
   -5   10    1      0.96      0.00
   -4   10    1      2.62      0.00
   -3   10    1      5.94      0.00
   -2   10    1     13.18      0.00
   -1   10    1     14.04      0.00
    0   10    1     10.52      0.00
    1   10    1     -0.07      0.00
    2   10    1     -1.96      0.00
    3   10    1     -2.89      0.00
    4   10    1     -1.17      0.00
    5   10    1      0.96      0.00
    6   10    1      0.65      0.00
    7   10    1      0.11      0.00
    8   10    1      0.32      0.00
    9   10    1     -1.41      0.00
   10   10    1     -1.96      0.00
   11   10    1      0.71      0.00
   12   10    1      1.73      0.00
  -13    9    1      1.57      0.00
  -12    9    1     -0.32      0.00
  -11    9    1     -0.75      0.00
  -10    9    1     -2.10      0.00
   -9    9    1      1.16      0.00
   -8    9    1     -1.08      0.00
   -7    9    1     -0.88      0.00
   -6    9    1      0.74      0.00
   -5    9    1      1.96      0.00
   -4    9    1      4.61      0.00
   -3    9    1      6.68      0.00
   -2    9    1      4.97      0.00
   -1    9    1      2.50      0.00
    0    9    1      0.15      0.00
    1    9    1     11.23      0.00
    2    9    1      6.59      0.00
    3    9    1      1.48      0.00
    4    9    1     -0.26      0.00
    5    9    1     -1.26      0.00
    6    9    1     -0.70      0.00
    7    9    1      1.17      0.00
    8    9    1     -0.60      0.00
    9    9    1     -0.71      0.00
   10    9    1     -0.13      0.00
   11    9    1      0.49      0.00
   12    9    1      1.69      0.00
  -13    8    1      0.03      0.00
  -12    8    1      1.52      0.00
  -11    8    1      0.92      0.00
  -10    8    1      0.97      0.00
   -9    8    1     -3.12      0.00
   -8    8    1     -2.53      0.00
   -7    8    1     -2.24      0.00
   -6    8    1     -1.37      0.00
   -5    8    1      0.06      0.00
   -4    8    1      0.43      0.00
   -3    8    1      3.86      0.00
   -2    8    1      6.78      0.00
   -1    8    1     11.09      0.00
    0    8    1     11.98      0.00
    1    8    1     -9.70      0.00
    2    8    1     -3.92      0.00
    3    8    1      4.02      0.00
    4    8    1      2.64      0.00
    5    8    1      0.12      0.00
    6    8    1     -0.86      0.00
    7    8    1     -2.41      0.00
    8    8    1      0.86      0.00
    9    8    1      1.61      0.00
   10    8    1      0.97      0.00
   11    8    1      0.00      0.00
   12    8    1      0.10      0.00
  -13    7    1     -0.25      0.00
  -12    7    1      0.21      0.00
  -11    7    1      0.89      0.00
  -10    7    1      0.92      0.00
   -9    7    1      3.17      0.00
   -8    7    1      2.15      0.00
   -7    7    1     -0.63      0.00
   -6    7    1     -3.82      0.00
   -5    7    1     -1.02      0.00
   -4    7    1      8.05      0.00
   -3    7    1     12.98      0.00
   -2    7    1     20.03      0.00
   -1    7    1     15.62      0.00
    0    7    1      3.01      0.00
    1    7    1     14.89      0.00
    2    7    1      0.48      0.00
    3    7    1     -6.86      0.00
    4    7    1     -2.21      0.00
    5    7    1      1.16      0.00
    6    7    1      1.02      0.00
    7    7    1      1.32      0.00
    8    7    1     -1.06      0.00
    9    7    1     -0.98      0.00
   10    7    1     -0.89      0.00
   11    7    1      1.28      0.00
   12    7    1      1.32      0.00
  -13    6    1     -0.02      0.00
  -12    6    1      0.56      0.00
  -11    6    1      1.61      0.00
  -10    6    1      0.58      0.00
   -9    6    1     -0.64      0.00
   -8    6    1     -0.78      0.00
   -7    6    1      0.43      0.00
   -6    6    1      1.72      0.00
   -5    6    1     -2.41      0.00
   -4    6    1     -5.61      0.00
   -3    6    1      4.80      0.00
   -2    6    1      8.36      0.00
   -1    6    1     19.91      0.00
    0    6    1     30.81      0.00
    1    6    1      1.35      0.00
    2    6    1      1.72      0.00
    3    6    1      5.47      0.00
    4    6    1      2.81      0.00
    5    6    1      0.03      0.00
    6    6    1      0.83      0.00
    7    6    1     -0.45      0.00
    8    6    1      1.25      0.00
    9    6    1      1.44      0.00
   10    6    1      2.34      0.00
   11    6    1      0.50      0.00
   12    6    1      0.49      0.00
  -13    5    1     -0.63      0.00
  -12    5    1      0.67      0.00
  -11    5    1      0.57      0.00
  -10    5    1      2.29      0.00
   -9    5    1      0.33      0.00
   -8    5    1      0.18      0.00
   -7    5    1     -0.58      0.00
   -6    5    1     -2.07      0.00
   -5    5    1      2.13      0.00
   -4    5    1      8.00      0.00
   -3    5    1      2.29      0.00
   -2    5    1     13.24      0.00
   -1    5    1     14.21      0.00
    0    5    1      3.06      0.00
    1    5    1     27.41      0.00
    2    5    1     16.32      0.00
    3    5    1     -0.35      0.00
    4    5    1     -4.22      0.00
    5    5    1     -0.55      0.00
    6    5    1     -0.28      0.00
    7    5    1      2.42      0.00
    8    5    1      2.33      0.00
    9    5    1      1.51      0.00
   10    5    1     -0.90      0.00
   11    5    1     -0.17      0.00
   12    5    1     -0.35      0.00
   13    5    1     -0.32      0.00
  -13    4    1      0.24      0.00
  -12    4    1     -0.23      0.00
  -11    4    1      1.28      0.00
  -10    4    1      1.00      0.00
   -9    4    1      3.28      0.00
   -8    4    1      0.13      0.00
   -7    4    1     -0.96      0.00
   -6    4    1     -0.66      0.00
   -5    4    1     -3.11      0.00
   -4    4    1     -1.65      0.00
   -3    4    1     13.18      0.00
   -2    4    1     12.12      0.00
   -1    4    1     24.33      0.00
    0    4    1     40.07      0.00
    1    4    1      9.13      0.00
    2    4    1     -0.25      0.00
    3    4    1      4.48      0.00
    4    4    1      3.24      0.00
    5    4    1     -2.73      0.00
    6    4    1     -0.15      0.00
    7    4    1      0.12      0.00
    8    4    1     -0.66      0.00
    9    4    1     -1.21      0.00
   10    4    1      1.55      0.00
   11    4    1      0.65      0.00
   12    4    1     -0.50      0.00
   13    4    1     -0.17      0.00
  -13    3    1     -1.25      0.00
  -12    3    1      0.33      0.00
  -11    3    1      1.03      0.00
  -10    3    1      1.23      0.00
   -9    3    1     -0.69      0.00
   -8    3    1      2.38      0.00
   -7    3    1      0.79      0.00
   -6    3    1     -3.64      0.00
   -5    3    1     -6.93      0.00
   -4    3    1     -5.80      0.00
   -3    3    1      1.51      0.00
   -2    3    1     30.94      0.00
   -1    3    1     31.26      0.00
    0    3    1     14.39      0.00
    1    3    1     13.02      0.00
    2    3    1     12.26      0.00
    3    3    1      4.34      0.00
    4    3    1     -1.30      0.00
    5    3    1      1.40      0.00
    6    3    1     -1.86      0.00
    7    3    1     -1.18      0.00
    8    3    1      2.10      0.00
    9    3    1      2.33      0.00
   10    3    1     -1.19      0.00
   11    3    1     -0.83      0.00
   12    3    1      0.21      0.00
   13    3    1     -0.60      0.00
  -13    2    1     -0.69      0.00
  -12    2    1     -1.27      0.00
  -11    2    1     -0.33      0.00
  -10    2    1      1.65      0.00
   -9    2    1      3.83      0.00
   -8    2    1      0.92      0.00
   -7    2    1      0.95      0.00
   -6    2    1      1.62      0.00
   -5    2    1      2.44      0.00
   -4    2    1     -0.12      0.00
   -3    2    1      0.39      0.00
   -2    2    1      7.11      0.00
   -1    2    1     44.50      0.00
    0    2    1     55.74      0.00
    1    2    1     59.37      0.00
    2    2    1     25.05      0.00
    3    2    1      4.66      0.00
    4    2    1      1.04      0.00
    5    2    1     -2.83      0.00
    6    2    1      3.02      0.00
    7    2    1      4.97      0.00
    8    2    1      1.10      0.00
    9    2    1      0.43      0.00
   10    2    1      1.68      0.00
   11    2    1      0.12      0.00
   12    2    1     -0.55      0.00
   13    2    1     -0.91      0.00
  -13    1    1      0.49      0.00
  -12    1    1     -0.45      0.00
  -11    1    1     -0.01      0.00
  -10    1    1      0.35      0.00
   -9    1    1     -0.15      0.00
   -8    1    1      2.26      0.00
   -7    1    1      2.70      0.00
   -6    1    1      0.63      0.00
   -5    1    1     -2.66      0.00
   -4    1    1     -1.67      0.00
   -3    1    1      1.51      0.00
   -2    1    1      1.39      0.00
   -1    1    1      8.70      0.00
    0    1    1     67.11      0.00
    1    1    1     23.81      0.00
    2    1    1     16.29      0.00
    3    1    1     13.38      0.00
    4    1    1      0.88      0.00
    5    1    1     -0.15      0.00
    6    1    1     -3.61      0.00
    7    1    1     -3.83      0.00
    8    1    1     -0.26      0.00
    9    1    1      1.53      0.00
   10    1    1      1.58      0.00
   11    1    1      0.74      0.00
   12    1    1     -0.65      0.00
   13    1    1      0.30      0.00
  -13    0    1     -0.74      0.00
  -12    0    1      0.31      0.00
  -11    0    1     -0.20      0.00
  -10    0    1     -0.09      0.00
   -9    0    1      2.40      0.00
   -8    0    1      1.78      0.00
   -7    0    1     -1.11      0.00
   -6    0    1     -5.23      0.00
   -5    0    1     -6.07      0.00
   -4    0    1     -2.34      0.00
   -3    0    1      6.55      0.00
   -2    0    1     28.84      0.00
   -1    0    1     22.18      0.00
    1    0    1     17.00      0.00
    2    0    1     30.77      0.00
    3    0    1     14.56      0.00
    4    0    1      7.75      0.00
    5    0    1     -4.53      0.00
    6    0    1     -4.23      0.00
    7    0    1      1.14      0.00
    8    0    1      1.65      0.00
    9    0    1      0.54      0.00
   10    0    1     -0.93      0.00
   11    0    1     -0.70      0.00
   12    0    1      0.41      0.00
   13    0    1     -0.33      0.00
  -13   -1    1      0.13      0.00
  -12   -1    1     -0.98      0.00
  -11   -1    1      0.05      0.00
  -10   -1    1      2.04      0.00
   -9   -1    1      0.63      0.00
   -8   -1    1      1.14      0.00
   -7   -1    1      2.95      0.00
   -6   -1    1      5.13      0.00
   -5   -1    1      2.45      0.00
   -4   -1    1     -3.42      0.00
   -3   -1    1     -5.44      0.00
   -2   -1    1    -10.46      0.00
   -1   -1    1     35.98      0.00
    0   -1    1    149.12      0.00
    1   -1    1     53.42      0.00
    2   -1    1     11.31      0.00
    3   -1    1      3.43      0.00
    4   -1    1     -0.97      0.00
    5   -1    1      5.53      0.00
    6   -1    1      4.81      0.00
    7   -1    1      0.19      0.00
    8   -1    1     -0.21      0.00
    9   -1    1      0.90      0.00
   10   -1    1      1.59      0.00
   11   -1    1      0.20      0.00
   12   -1    1     -1.65      0.00
   13   -1    1     -0.68      0.00
  -13   -2    1     -1.10      0.00
  -12   -2    1      0.24      0.00
  -11   -2    1     -0.58      0.00
  -10   -2    1     -1.32      0.00
   -9   -2    1      1.03      0.00
   -8   -2    1      2.70      0.00
   -7   -2    1      3.88      0.00
   -6   -2    1      1.23      0.00
   -5   -2    1     -1.86      0.00
   -4   -2    1     -1.57      0.00
   -3   -2    1     -3.19      0.00
   -2   -2    1     11.89      0.00
   -1   -2    1     13.44      0.00
    0   -2    1    -39.82      0.00
    1   -2    1     41.38      0.00
    2   -2    1     41.23      0.00
    3   -2    1     18.29      0.00
    4   -2    1      7.09      0.00
    5   -2    1     -2.76      0.00
    6   -2    1     -5.70      0.00
    7   -2    1     -1.87      0.00
    8   -2    1      0.09      0.00
    9   -2    1      1.53      0.00
   10   -2    1      1.18      0.00
   11   -2    1      0.63      0.00
   12   -2    1     -0.28      0.00
   13   -2    1     -1.37      0.00
  -13   -3    1     -0.07      0.00
  -12   -3    1     -1.29      0.00
  -11   -3    1     -0.96      0.00
  -10   -3    1     -0.74      0.00
   -9   -3    1      0.17      0.00
   -8   -3    1      0.88      0.00
   -7   -3    1     -1.44      0.00
   -6   -3    1     -0.81      0.00
   -5   -3    1      0.40      0.00
   -4   -3    1     -0.85      0.00
   -3   -3    1      1.79      0.00
   -2   -3    1     -8.98      0.00
   -1   -3    1    -14.93      0.00
    0   -3    1     35.34      0.00
    1   -3    1     13.38      0.00
    2   -3    1     20.73      0.00
    3   -3    1     12.66      0.00
    4   -3    1      1.24      0.00
    5   -3    1     -2.72      0.00
    6   -3    1     -0.76      0.00
    7   -3    1     -1.26      0.00
    8   -3    1      0.16      0.00
    9   -3    1     -1.22      0.00
   10   -3    1      0.19      0.00
   11   -3    1      0.93      0.00
   12   -3    1      1.20      0.00
   13   -3    1      0.32      0.00
  -13   -4    1     -0.06      0.00
  -12   -4    1      0.69      0.00
  -11   -4    1      0.22      0.00
  -10   -4    1     -0.12      0.00
   -9   -4    1     -0.70      0.00
   -8   -4    1      1.63      0.00
   -7   -4    1      4.81      0.00
   -6   -4    1      3.02      0.00
   -5   -4    1     -1.59      0.00
   -4   -4    1     -2.36      0.00
   -3   -4    1     -3.63      0.00
   -2   -4    1      6.86      0.00
   -1   -4    1     24.48      0.00
    0   -4    1     10.44      0.00
    1   -4    1     18.21      0.00
    2   -4    1      7.75      0.00
    3   -4    1     12.47      0.00
    4   -4    1     10.38      0.00
    5   -4    1      6.10      0.00
    6   -4    1      0.04      0.00
    7   -4    1     -1.41      0.00
    8   -4    1     -1.06      0.00
    9   -4    1      2.74      0.00
   10   -4    1      0.40      0.00
   11   -4    1      0.21      0.00
   12   -4    1     -0.31      0.00
   13   -4    1      0.30      0.00
  -13   -5    1     -0.13      0.00
  -12   -5    1     -0.90      0.00
  -11   -5    1     -0.02      0.00
  -10   -5    1     -0.04      0.00
   -9   -5    1      2.60      0.00
   -8   -5    1      1.75      0.00
   -7   -5    1      0.03      0.00
   -6   -5    1      0.48      0.00
   -5   -5    1      1.73      0.00
   -4   -5    1     -1.16      0.00
   -3   -5    1     -1.49      0.00
   -2   -5    1      1.29      0.00
   -1   -5    1      1.15      0.00
    0   -5    1      9.69      0.00
    1   -5    1     14.42      0.00
    2   -5    1     15.46      0.00
    3   -5    1      2.21      0.00
    4   -5    1      2.18      0.00
    5   -5    1     -0.53      0.00
    6   -5    1     -0.64      0.00
    7   -5    1      0.08      0.00
    8   -5    1     -0.52      0.00
    9   -5    1     -3.50      0.00
   10   -5    1      0.91      0.00
   11   -5    1      0.87      0.00
   12   -5    1      0.91      0.00
   13   -5    1     -1.00      0.00
  -13   -6    1      0.06      0.00
  -12   -6    1      1.62      0.00
  -11   -6    1      1.27      0.00
  -10   -6    1      1.01      0.00
   -9   -6    1     -1.85      0.00
   -8   -6    1     -1.01      0.00
   -7   -6    1      0.20      0.00
   -6   -6    1      1.16      0.00
   -5   -6    1      0.41      0.00
   -4   -6    1      1.11      0.00
   -3   -6    1     -1.74      0.00
   -2   -6    1     -9.54      0.00
   -1   -6    1     -5.45      0.00
    0   -6    1     11.81      0.00
    1   -6    1     11.43      0.00
    2   -6    1     10.58      0.00
    3   -6    1     15.66      0.00
    4   -6    1      2.59      0.00
    5   -6    1     -0.36      0.00
    6   -6    1     -0.45      0.00
    7   -6    1     -1.23      0.00
    8   -6    1     -0.33      0.00
    9   -6    1      1.97      0.00
   10   -6    1     -0.93      0.00
   11   -6    1      0.75      0.00
   12   -6    1      0.12      0.00
   13   -6    1      0.91      0.00
  -12   -7    1     -0.26      0.00
  -11   -7    1      0.27      0.00
  -10   -7    1     -1.06      0.00
   -9   -7    1      0.72      0.00
   -8   -7    1      0.24      0.00
   -7   -7    1      0.04      0.00
   -6   -7    1     -1.22      0.00
   -5   -7    1      0.78      0.00
   -4   -7    1      0.22      0.00
   -3   -7    1     -4.06      0.00
   -2   -7    1     -0.34      0.00
   -1   -7    1      2.44      0.00
    0   -7    1    -10.02      0.00
    1   -7    1      1.26      0.00
    2   -7    1      8.42      0.00
    3   -7    1      4.15      0.00
    4   -7    1     10.09      0.00
    5   -7    1      3.67      0.00
    6   -7    1     -2.10      0.00
    7   -7    1     -1.26      0.00
    8   -7    1     -0.80      0.00
    9   -7    1     -1.73      0.00
   10   -7    1      0.34      0.00
   11   -7    1     -0.14      0.00
   12   -7    1      0.68      0.00
   13   -7    1     -0.27      0.00
  -12   -8    1      1.62      0.00
  -11   -8    1      0.52      0.00
  -10   -8    1      1.79      0.00
   -9   -8    1      0.33      0.00
   -8   -8    1      0.19      0.00
   -7   -8    1     -0.54      0.00
   -6   -8    1     -0.09      0.00
   -5   -8    1     -2.24      0.00
   -4   -8    1     -0.43      0.00
   -3   -8    1      6.64      0.00
   -2   -8    1      1.10      0.00
   -1   -8    1     -6.91      0.00
    0   -8    1      9.03      0.00
    1   -8    1      1.36      0.00
    2   -8    1     -2.87      0.00
    3   -8    1      1.66      0.00
    4   -8    1     -2.77      0.00
    5   -8    1      0.86      0.00
    6   -8    1      2.40      0.00
    7   -8    1     -0.46      0.00
    8   -8    1     -1.72      0.00
    9   -8    1     -1.29      0.00
   10   -8    1     -0.88      0.00
   11   -8    1     -0.16      0.00
   12   -8    1     -0.28      0.00
   13   -8    1      0.62      0.00
  -12   -9    1      1.43      0.00
  -11   -9    1      1.75      0.00
  -10   -9    1     -1.25      0.00
   -9   -9    1     -2.12      0.00
   -8   -9    1     -0.86      0.00
   -7   -9    1      1.77      0.00
   -6   -9    1      0.22      0.00
   -5   -9    1      0.85      0.00
   -4   -9    1     -1.71      0.00
   -3   -9    1     -7.62      0.00
   -2   -9    1     -0.11      0.00
   -1   -9    1     10.46      0.00
    0   -9    1     -3.93      0.00
    1   -9    1      4.11      0.00
    2   -9    1      9.64      0.00
    3   -9    1      6.77      0.00
    4   -9    1      6.99      0.00
    5   -9    1      1.64      0.00
    6   -9    1     -0.36      0.00
    7   -9    1      0.40      0.00
    8   -9    1      1.86      0.00
    9   -9    1      2.95      0.00
   10   -9    1     -0.07      0.00
   11   -9    1     -1.49      0.00
   12   -9    1     -1.11      0.00
   13   -9    1      0.32      0.00
  -12  -10    1      1.13      0.00
  -11  -10    1      0.22      0.00
  -10  -10    1      0.47      0.00
   -9  -10    1      0.61      0.00
   -8  -10    1     -0.22      0.00
   -7  -10    1     -1.68      0.00
   -6  -10    1      0.65      0.00
   -5  -10    1      0.94      0.00
   -4  -10    1      2.25      0.00
   -3  -10    1      3.66      0.00
   -2  -10    1     -4.17      0.00
   -1  -10    1    -11.98      0.00
    0  -10    1      4.45      0.00
    1  -10    1      5.21      0.00
    2  -10    1      2.37      0.00
    3  -10    1     -0.19      0.00
    4  -10    1     -2.87      0.00
    5  -10    1     -0.48      0.00
    6  -10    1     -0.06      0.00
    7  -10    1     -0.44      0.00
    8  -10    1     -1.09      0.00
    9  -10    1     -2.11      0.00
   10  -10    1      1.42      0.00
   11  -10    1      0.60      0.00
   12  -10    1     -0.12      0.00
   13  -10    1     -1.38      0.00
  -11  -11    1      0.83      0.00
  -10  -11    1      0.58      0.00
   -9  -11    1     -0.21      0.00
   -8  -11    1      0.25      0.00
   -7  -11    1      0.62      0.00
   -6  -11    1     -1.36      0.00
   -5  -11    1     -1.23      0.00
   -4  -11    1     -0.15      0.00
   -3  -11    1      1.68      0.00
   -2  -11    1      4.81      0.00
   -1  -11    1      5.64      0.00
    0  -11    1     -7.61      0.00
    1  -11    1     -8.46      0.00
    2  -11    1     -4.53      0.00
    3  -11    1      0.26      0.00
    4  -11    1      2.77      0.00
    5  -11    1      1.81      0.00
    6  -11    1      0.67      0.00
    7  -11    1     -1.90      0.00
    8  -11    1     -1.66      0.00
    9  -11    1      1.58      0.00
   10  -11    1     -1.00      0.00
   11  -11    1      0.08      0.00
   12  -11    1      0.12      0.00
  -11  -12    1      0.73      0.00
  -10  -12    1     -1.13      0.00
   -9  -12    1     -2.11      0.00
   -8  -12    1     -0.25      0.00
   -7  -12    1      0.46      0.00
   -6  -12    1     -0.18      0.00
   -5  -12    1     -0.59      0.00
   -4  -12    1     -0.92      0.00
   -3  -12    1     -0.56      0.00
   -2  -12    1     -0.30      0.00
   -1  -12    1      0.12      0.00
    0  -12    1      5.51      0.00
    1  -12    1      4.66      0.00
    2  -12    1      3.21      0.00
    3  -12    1     -0.02      0.00
    4  -12    1     -0.80      0.00
    5  -12    1      1.01      0.00
    6  -12    1      0.45      0.00
    7  -12    1      1.26      0.00
    8  -12    1      2.03      0.00
    9  -12    1     -0.58      0.00
   10  -12    1      0.44      0.00
   11  -12    1     -1.36      0.00
   12  -12    1     -0.46      0.00
  -11  -13    1     -0.40      0.00
  -10  -13    1      0.54      0.00
   -9  -13    1      1.35      0.00
   -8  -13    1     -0.54      0.00
   -7  -13    1     -0.68      0.00
   -6  -13    1      1.62      0.00
   -5  -13    1      1.58      0.00
   -4  -13    1      1.14      0.00
   -3  -13    1      0.22      0.00
   -2  -13    1     -0.09      0.00
   -1  -13    1      1.43      0.00
    0  -13    1      1.81      0.00
    1  -13    1      0.82      0.00
    2  -13    1     -2.59      0.00
    3  -13    1     -1.58      0.00
    4  -13    1     -1.10      0.00
    5  -13    1     -0.65      0.00
    6  -13    1      0.70      0.00
    7  -13    1      0.39      0.00
    8  -13    1     -1.08      0.00
    9  -13    1      0.52      0.00
   10  -13    1      0.16      0.00
   11  -13    1      0.19      0.00
   12  -13    1     -1.25      0.00
  -10  -14    1      0.61      0.00
   -9  -14    1      0.25      0.00
   -8  -14    1      1.71      0.00
   -7  -14    1      0.10      0.00
   -6  -14    1     -2.68      0.00
   -5  -14    1     -1.85      0.00
   -4  -14    1     -0.83      0.00
   -3  -14    1     -0.82      0.00
   -2  -14    1     -0.48      0.00
   -1  -14    1     -1.48      0.00
    0  -14    1     -3.86      0.00
    1  -14    1     -3.35      0.00
    2  -14    1      0.78      0.00
    3  -14    1     -0.43      0.00
    4  -14    1      0.67      0.00
    5  -14    1     -0.13      0.00
    6  -14    1     -2.55      0.00
    7  -14    1     -1.61      0.00
    8  -14    1      2.14      0.00
    9  -14    1      1.71      0.00
   10  -14    1      0.27      0.00
   11  -14    1      0.60      0.00
   12  -14    1      0.76      0.00
  -10  -15    1     -0.60      0.00
   -9  -15    1     -0.11      0.00
   -8  -15    1     -1.33      0.00
   -7  -15    1     -1.55      0.00
   -6  -15    1     -0.51      0.00
   -5  -15    1     -0.44      0.00
   -4  -15    1     -0.39      0.00
   -3  -15    1      0.44      0.00
   -2  -15    1     -1.10      0.00
   -1  -15    1     -0.14      0.00
    0  -15    1      1.93      0.00
    1  -15    1      1.69      0.00
    2  -15    1     -2.12      0.00
    3  -15    1     -0.61      0.00
    4  -15    1     -1.91      0.00
    5  -15    1     -1.52      0.00
    6  -15    1      0.21      0.00
    7  -15    1     -0.06      0.00
    8  -15    1     -1.80      0.00
    9  -15    1     -0.83      0.00
   10  -15    1     -0.58      0.00
   11  -15    1     -1.88      0.00
   -9  -16    1     -0.03      0.00
   -8  -16    1      0.03      0.00
   -7  -16    1      0.23      0.00
   -6  -16    1     -0.47      0.00
   -5  -16    1     -1.32      0.00
   -4  -16    1     -0.25      0.00
   -3  -16    1     -1.77      0.00
   -2  -16    1      1.07      0.00
   -1  -16    1      2.57      0.00
    0  -16    1      2.50      0.00
    1  -16    1      0.47      0.00
    2  -16    1      0.94      0.00
    3  -16    1     -0.64      0.00
    4  -16    1      1.91      0.00
    5  -16    1      0.96      0.00
    6  -16    1     -1.49      0.00
    7  -16    1     -1.26      0.00
    8  -16    1      0.35      0.00
    9  -16    1      0.41      0.00
   10  -16    1      0.23      0.00
   11  -16    1      0.87      0.00
   -9  -17    1      1.36      0.00
   -8  -17    1      0.07      0.00
   -7  -17    1     -1.06      0.00
   -6  -17    1     -1.00      0.00
   -5  -17    1      0.28      0.00
   -4  -17    1     -0.63      0.00
   -3  -17    1      0.89      0.00
   -2  -17    1     -2.50      0.00
   -1  -17    1     -3.15      0.00
    0  -17    1     -1.72      0.00
    1  -17    1      2.08      0.00
    2  -17    1      1.84      0.00
    3  -17    1      0.62      0.00
    4  -17    1     -3.69      0.00
    5  -17    1     -3.86      0.00
    6  -17    1     -2.06      0.00
    7  -17    1     -1.39      0.00
    8  -17    1     -0.23      0.00
    9  -17    1      1.45      0.00
   10  -17    1      0.66      0.00
   11  -17    1     -0.16      0.00
   -8  -18    1     -0.26      0.00
   -7  -18    1     -0.64      0.00
   -6  -18    1     -0.93      0.00
   -5  -18    1     -1.21      0.00
   -4  -18    1      0.62      0.00
   -3  -18    1     -1.45      0.00
   -2  -18    1     -0.17      0.00
   -1  -18    1      1.21      0.00
    0  -18    1      1.85      0.00
    1  -18    1     -1.50      0.00
    2  -18    1     -0.95      0.00
    3  -18    1      0.60      0.00
    4  -18    1      0.96      0.00
    5  -18    1     -1.12      0.00
    6  -18    1     -1.98      0.00
    7  -18    1     -2.94      0.00
    8  -18    1     -2.83      0.00
    9  -18    1     -2.12      0.00
   10  -18    1      0.62      0.00
   -8  -19    1      1.38      0.00
   -7  -19    1      4.13      0.00
   -6  -19    1      1.07      0.00
   -5  -19    1     -1.88      0.00
   -4  -19    1     -2.43      0.00
   -3  -19    1     -0.34      0.00
   -2  -19    1     -0.41      0.00
   -1  -19    1      0.28      0.00
    0  -19    1      0.64      0.00
    1  -19    1      2.18      0.00
    2  -19    1      1.02      0.00
    3  -19    1     -0.12      0.00
    4  -19    1     -0.94      0.00
    5  -19    1     -0.94      0.00
    6  -19    1     -1.49      0.00
    7  -19    1     -1.17      0.00
    8  -19    1     -1.98      0.00
    9  -19    1      0.00      0.00
   10  -19    1     -0.42      0.00
   -7  -20    1     -0.60      0.00
   -6  -20    1      2.01      0.00
   -5  -20    1      1.84      0.00
   -4  -20    1      0.47      0.00
   -3  -20    1     -0.32      0.00
   -2  -20    1     -0.74      0.00
   -1  -20    1     -0.43      0.00
    0  -20    1      0.68      0.00
    1  -20    1      0.30      0.00
    2  -20    1      0.11      0.00
    3  -20    1     -0.44      0.00
    4  -20    1     -0.73      0.00
    5  -20    1     -1.38      0.00
    6  -20    1     -1.42      0.00
    7  -20    1     -1.94      0.00
    8  -20    1      0.08      0.00
    9  -20    1     -2.42      0.00
   -6  -21    1     -0.49      0.00
   -5  -21    1     -0.25      0.00
   -4  -21    1     -1.61      0.00
   -3  -21    1     -2.78      0.00
   -2  -21    1     -1.02      0.00
   -1  -21    1     -0.31      0.00
    0  -21    1      0.10      0.00
    1  -21    1      1.30      0.00
    2  -21    1      1.51      0.00
    3  -21    1      1.96      0.00
    4  -21    1      1.16      0.00
    5  -21    1     -0.28      0.00
   -5  -22    1     -2.02      0.00
   -4  -22    1     -0.30      0.00
   -3  -22    1      0.41      0.00
   -2  -22    1     -1.84      0.00
   -1  -22    1     -2.29      0.00
    0  -22    1     -0.88      0.00
    1  -22    1     -0.14      0.00
    2  -22    1     -0.42      0.00
    3  -22    1     -0.26      0.00
    4  -22    1     -0.49      0.00
    5  -22    1      0.65      0.00
   -4  -23    1     -1.77      0.00
   -3  -23    1     -0.53      0.00
   -2  -23    1      0.11      0.00
   -1  -23    1     -1.06      0.00
    0  -23    1     -1.13      0.00
    1  -23    1     -0.02      0.00
    2  -23    1      1.66      0.00
    3  -23    1      1.49      0.00
    4  -23    1      2.35      0.00
    5  -23    1      0.57      0.00
    6  -23    1      0.66      0.00
   -3  -24    1     -0.98      0.00
   -2  -24    1     -0.73      0.00
   -1  -24    1     -0.39      0.00
    0  -24    1      0.46      0.00
    1  -24    1      0.20      0.00
    2  -24    1     -0.43      0.00
    3  -24    1      0.55      0.00
    4  -24    1     -1.82      0.00
    5  -24    1      0.16      0.00
   -1  -25    1     -1.64      0.00
    0  -25    1     -2.08      0.00
    1  -25    1     -1.49      0.00
    2  -25    1      0.19      0.00
    3  -25    1      0.87      0.00
   -5   24    2     -1.95      0.00
   -4   24    2     -0.87      0.00
   -3   24    2     -0.23      0.00
   -2   24    2      0.19      0.00
   -1   24    2      0.07      0.00
    0   24    2      0.56      0.00
    1   24    2     -1.00      0.00
    2   24    2      0.90      0.00
   -6   23    2      1.79      0.00
   -5   23    2      0.04      0.00
   -4   23    2     -1.73      0.00
   -3   23    2     -0.34      0.00
   -2   23    2      1.40      0.00
   -1   23    2      2.20      0.00
    0   23    2      1.00      0.00
    1   23    2      2.43      0.00
    2   23    2     -0.55      0.00
    3   23    2     -0.69      0.00
    4   23    2      1.45      0.00
   -5   22    2      0.94      0.00
   -4   22    2      0.45      0.00
   -3   22    2     -1.15      0.00
   -2   22    2     -1.50      0.00
   -1   22    2     -1.98      0.00
    0   22    2     -0.11      0.00
    1   22    2     -1.69      0.00
    2   22    2      0.19      0.00
    3   22    2      0.53      0.00
    4   22    2     -1.34      0.00
    5   22    2     -2.73      0.00
   -5   21    2     -0.81      0.00
   -4   21    2     -0.33      0.00
   -3   21    2     -0.52      0.00
   -2   21    2     -0.03      0.00
   -1   21    2      0.97      0.00
    0   21    2     -0.34      0.00
    1   21    2      0.37      0.00
    2   21    2     -0.89      0.00
    3   21    2      0.55      0.00
    4   21    2     -0.35      0.00
    5   21    2     -0.81      0.00
    6   21    2      0.59      0.00
   -9   20    2      1.26      0.00
   -5   20    2     -0.54      0.00
   -4   20    2     -0.42      0.00
   -3   20    2      0.57      0.00
   -2   20    2     -0.09      0.00
   -1   20    2     -1.05      0.00
    0   20    2      0.62      0.00
    1   20    2     -0.50      0.00
    2   20    2      0.07      0.00
    3   20    2     -1.94      0.00
    4   20    2     -0.16      0.00
    5   20    2      0.55      0.00
    6   20    2     -0.97      0.00
    7   20    2     -1.28      0.00
   -9   19    2      0.33      0.00
   -8   19    2      1.26      0.00
   -7   19    2     -0.70      0.00
   -6   19    2     -0.03      0.00
   -5   19    2     -1.20      0.00
   -4   19    2     -2.24      0.00
   -3   19    2     -1.91      0.00
   -2   19    2     -0.15      0.00
   -1   19    2      1.34      0.00
    0   19    2     -0.22      0.00
    1   19    2      0.59      0.00
    2   19    2     -0.35      0.00
    3   19    2      1.25      0.00
    4   19    2     -0.56      0.00
    5   19    2     -0.41      0.00
    6   19    2      1.87      0.00
    7   19    2      2.02      0.00
  -10   18    2      1.43      0.00
   -9   18    2      0.97      0.00
   -8   18    2      0.31      0.00
   -7   18    2      1.47      0.00
   -6   18    2      0.34      0.00
   -5   18    2      1.40      0.00
   -4   18    2      1.59      0.00
   -3   18    2      0.22      0.00
   -2   18    2     -0.76      0.00
   -1   18    2     -1.37      0.00
    0   18    2      1.06      0.00
    1   18    2      0.67      0.00
    2   18    2      1.24      0.00
    3   18    2     -1.03      0.00
    4   18    2     -1.28      0.00
    5   18    2     -1.86      0.00
    6   18    2     -1.79      0.00
    7   18    2      0.76      0.00
    8   18    2      2.37      0.00
  -10   17    2      0.41      0.00
   -9   17    2     -0.55      0.00
   -8   17    2     -0.34      0.00
   -7   17    2     -0.20      0.00
   -6   17    2     -0.06      0.00
   -5   17    2     -1.72      0.00
   -4   17    2     -1.07      0.00
   -3   17    2      1.73      0.00
   -2   17    2      1.08      0.00
   -1   17    2      0.31      0.00
    0   17    2     -1.74      0.00
    1   17    2     -1.91      0.00
    2   17    2     -2.87      0.00
    3   17    2     -0.23      0.00
    4   17    2      2.06      0.00
    5   17    2      2.01      0.00
    6   17    2      0.79      0.00
    7   17    2     -1.25      0.00
    8   17    2     -1.92      0.00
    9   17    2     -1.68      0.00
  -11   16    2      0.45      0.00
  -10   16    2     -0.74      0.00
   -9   16    2      1.66      0.00
   -8   16    2      1.68      0.00
   -7   16    2      0.64      0.00
   -6   16    2      0.83      0.00
   -5   16    2      1.69      0.00
   -4   16    2      0.30      0.00
   -3   16    2     -0.69      0.00
   -2   16    2      2.30      0.00
   -1   16    2      2.12      0.00
    0   16    2      0.92      0.00
    1   16    2     -0.24      0.00
    2   16    2     -0.44      0.00
    3   16    2     -1.41      0.00
    4   16    2     -1.33      0.00
    5   16    2     -0.53      0.00
    6   16    2     -1.36      0.00
    7   16    2      0.52      0.00
    8   16    2      1.15      0.00
    9   16    2      0.37      0.00
  -11   15    2     -1.05      0.00
  -10   15    2     -0.37      0.00
   -9   15    2     -2.61      0.00
   -8   15    2     -1.54      0.00
   -7   15    2      0.02      0.00
   -6   15    2      0.90      0.00
   -5   15    2      1.62      0.00
   -4   15    2      3.36      0.00
   -3   15    2      2.89      0.00
   -2   15    2     -0.53      0.00
   -1   15    2      0.08      0.00
    0   15    2      3.21      0.00
    1   15    2      4.06      0.00
    2   15    2      1.54      0.00
    3   15    2     -0.48      0.00
    4   15    2     -0.14      0.00
    5   15    2      1.33      0.00
    6   15    2      3.16      0.00
    7   15    2      0.78      0.00
    8   15    2     -1.57      0.00
    9   15    2     -2.61      0.00
   10   15    2     -2.18      0.00
  -12   14    2      1.61      0.00
  -11   14    2      0.29      0.00
  -10   14    2     -1.16      0.00
   -9   14    2      0.17      0.00
   -8   14    2      0.28      0.00
   -7   14    2      0.88      0.00
   -6   14    2     -0.02      0.00
   -5   14    2      0.03      0.00
   -4   14    2      0.26      0.00
   -3   14    2      1.77      0.00
   -2   14    2      2.30      0.00
   -1   14    2      0.94      0.00
    0   14    2     -2.04      0.00
    1   14    2     -3.87      0.00
    2   14    2     -0.73      0.00
    3   14    2      1.80      0.00
    4   14    2      0.04      0.00
    5   14    2     -2.31      0.00
    6   14    2     -2.61      0.00
    7   14    2     -0.84      0.00
    8   14    2     -0.85      0.00
    9   14    2     -0.83      0.00
   10   14    2     -1.01      0.00
  -12   13    2     -0.88      0.00
  -11   13    2      0.52      0.00
  -10   13    2      1.74      0.00
   -9   13    2      0.72      0.00
   -8   13    2      0.03      0.00
   -7   13    2     -1.69      0.00
   -6   13    2     -0.30      0.00
   -5   13    2      0.48      0.00
   -4   13    2      3.05      0.00
   -3   13    2      3.54      0.00
   -2   13    2      3.28      0.00
   -1   13    2      0.57      0.00
    0   13    2     -0.34      0.00
    1   13    2      2.44      0.00
    2   13    2      0.33      0.00
    3   13    2     -1.63      0.00
    4   13    2      0.26      0.00
    5   13    2      1.11      0.00
    6   13    2      0.01      0.00
    7   13    2      0.76      0.00
    8   13    2      0.45      0.00
    9   13    2     -1.21      0.00
   10   13    2     -0.87      0.00
  -12   12    2      0.41      0.00
  -11   12    2     -0.42      0.00
  -10   12    2     -1.27      0.00
   -9   12    2     -1.21      0.00
   -8   12    2     -0.59      0.00
   -7   12    2      2.40      0.00
   -6   12    2      1.56      0.00
   -5   12    2      0.77      0.00
   -4   12    2      0.85      0.00
   -3   12    2      3.39      0.00
   -2   12    2      4.72      0.00
   -1   12    2      9.57      0.00
    0   12    2      8.95      0.00
    1   12    2      0.57      0.00
    2   12    2     -0.39      0.00
    3   12    2      0.60      0.00
    4   12    2     -0.75      0.00
    5   12    2      0.13      0.00
    6   12    2      2.05      0.00
    7   12    2     -1.37      0.00
    8   12    2     -1.59      0.00
    9   12    2      0.52      0.00
   10   12    2     -1.00      0.00
   11   12    2     -2.36      0.00
  -12   11    2      0.45      0.00
  -11   11    2     -0.66      0.00
  -10   11    2      0.14      0.00
   -9   11    2     -0.02      0.00
   -8   11    2      0.28      0.00
   -7   11    2     -2.10      0.00
   -6   11    2     -1.51      0.00
   -5   11    2      1.80      0.00
   -4   11    2      4.98      0.00
   -3   11    2      5.61      0.00
   -2   11    2      6.99      0.00
   -1   11    2      1.67      0.00
    0   11    2      0.07      0.00
    1   11    2      4.69      0.00
    2   11    2      2.75      0.00
    3   11    2     -0.85      0.00
    4   11    2     -0.50      0.00
    5   11    2     -1.08      0.00
    6   11    2     -2.34      0.00
    7   11    2      1.09      0.00
    8   11    2      0.71      0.00
    9   11    2     -2.46      0.00
   10   11    2     -1.34      0.00
   11   11    2      2.00      0.00
  -13   10    2      1.51      0.00
  -12   10    2      0.98      0.00
  -11   10    2      1.92      0.00
  -10   10    2      0.07      0.00
   -9   10    2      0.03      0.00
   -8   10    2     -2.90      0.00
   -7   10    2     -1.69      0.00
   -6   10    2     -0.43      0.00
   -5   10    2     -0.74      0.00
   -4   10    2      0.15      0.00
   -3   10    2      2.97      0.00
   -2   10    2      2.00      0.00
   -1   10    2      4.32      0.00
    0   10    2      2.58      0.00
    1   10    2     -0.90      0.00
    2   10    2     -0.28      0.00
    3   10    2      3.46      0.00
    4   10    2      2.28      0.00
    5   10    2     -0.17      0.00
    6   10    2     -0.08      0.00
    7   10    2     -0.86      0.00
    8   10    2      0.30      0.00
    9   10    2      2.23      0.00
   10   10    2      0.83      0.00
   11   10    2     -0.60      0.00
  -13    9    2     -0.76      0.00
  -12    9    2      0.57      0.00
  -11    9    2     -0.19      0.00
  -10    9    2      2.22      0.00
   -9    9    2      0.83      0.00
   -8    9    2      2.52      0.00
   -7    9    2     -0.07      0.00
   -6    9    2     -2.63      0.00
   -5    9    2     -1.06      0.00
   -4    9    2      1.90      0.00
   -3    9    2      5.88      0.00
   -2    9    2     15.06      0.00
   -1    9    2     17.18      0.00
    0    9    2     14.27      0.00
    1    9    2      2.85      0.00
    2    9    2     -2.08      0.00
    3    9    2     -3.41      0.00
    4    9    2     -0.88      0.00
    5    9    2      1.58      0.00
    6    9    2      1.46      0.00
    7    9    2      0.12      0.00
    8    9    2      0.74      0.00
    9    9    2     -0.62      0.00
   10    9    2     -1.28      0.00
   11    9    2     -0.07      0.00
   12    9    2      0.14      0.00
  -13    8    2      0.85      0.00
  -12    8    2      0.10      0.00
  -11    8    2      1.05      0.00
  -10    8    2     -0.90      0.00
   -9    8    2      2.06      0.00
   -8    8    2      0.17      0.00
   -7    8    2      0.15      0.00
   -6    8    2      1.13      0.00
   -5    8    2      0.14      0.00
   -4    8    2      1.20      0.00
   -3    8    2      4.85      0.00
   -2    8    2      5.94      0.00
   -1    8    2      8.88      0.00
    0    8    2      7.98      0.00
    1    8    2     16.38      0.00
    2    8    2      9.35      0.00
    3    8    2      2.62      0.00
    4    8    2     -0.26      0.00
    5    8    2     -0.82      0.00
    6    8    2      0.08      0.00
    7    8    2      1.45      0.00
    8    8    2     -0.41      0.00
    9    8    2      0.20      0.00
   10    8    2      0.21      0.00
   11    8    2      0.04      0.00
   12    8    2      0.86      0.00
  -13    7    2      0.23      0.00
  -12    7    2      2.01      0.00
  -11    7    2      0.87      0.00
  -10    7    2      1.55      0.00
   -9    7    2     -2.25      0.00
   -8    7    2     -1.63      0.00
   -7    7    2     -1.25      0.00
   -6    7    2     -1.05      0.00
   -5    7    2     -0.85      0.00
   -4    7    2     -1.74      0.00
   -3    7    2      0.57      0.00
   -2    7    2      5.93      0.00
   -1    7    2     13.08      0.00
    0    7    2     18.34      0.00
    1    7    2     -1.18      0.00
    2    7    2      2.33      0.00
    3    7    2      5.38      0.00
    4    7    2      3.00      0.00
    5    7    2      0.91      0.00
    6    7    2     -0.11      0.00
    7    7    2     -1.39      0.00
    8    7    2      1.32      0.00
    9    7    2      1.10      0.00
   10    7    2      1.35      0.00
   11    7    2     -0.32      0.00
   12    7    2     -1.23      0.00
  -13    6    2     -0.17      0.00
  -12    6    2     -0.18      0.00
  -11    6    2      1.17      0.00
  -10    6    2      2.05      0.00
   -9    6    2      4.66      0.00
   -8    6    2      3.06      0.00
   -7    6    2      0.31      0.00
   -6    6    2     -3.19      0.00
   -5    6    2     -3.21      0.00
   -4    6    2      4.16      0.00
   -3    6    2      9.80      0.00
   -2    6    2     17.83      0.00
   -1    6    2     16.57      0.00
    0    6    2      6.49      0.00
    1    6    2     23.26      0.00
    2    6    2      7.03      0.00
    3    6    2     -3.00      0.00
    4    6    2     -2.63      0.00
    5    6    2     -0.34      0.00
    6    6    2      0.18      0.00
    7    6    2      0.98      0.00
    8    6    2     -1.65      0.00
    9    6    2     -1.08      0.00
   10    6    2     -0.91      0.00
   11    6    2      0.41      0.00
   12    6    2     -0.26      0.00
  -13    5    2     -0.59      0.00
  -12    5    2      0.33      0.00
  -11    5    2      1.93      0.00
  -10    5    2      1.41      0.00
   -9    5    2      0.43      0.00
   -8    5    2      0.82      0.00
   -7    5    2      2.04      0.00
   -6    5    2      1.67      0.00
   -5    5    2     -4.84      0.00
   -4    5    2    -10.13      0.00
   -3    5    2      1.87      0.00
   -2    5    2      9.75      0.00
   -1    5    2     22.95      0.00
    0    5    2     39.07      0.00
    1    5    2      4.02      0.00
    2    5    2      4.37      0.00
    3    5    2      7.98      0.00
    4    5    2      5.37      0.00
    5    5    2      1.67      0.00
    6    5    2      1.16      0.00
    7    5    2     -1.15      0.00
    8    5    2      0.78      0.00
    9    5    2      1.21      0.00
   10    5    2      2.30      0.00
   11    5    2      0.44      0.00
   12    5    2      0.21      0.00
   13    5    2      0.36      0.00
  -13    4    2     -0.60      0.00
  -12    4    2     -0.20      0.00
  -11    4    2      0.32      0.00
  -10    4    2      2.90      0.00
   -9    4    2      2.15      0.00
   -8    4    2      1.98      0.00
   -7    4    2      1.04      0.00
   -6    4    2     -0.69      0.00
   -5    4    2      1.90      0.00
   -4    4    2      4.08      0.00
   -3    4    2     -3.20      0.00
   -2    4    2      9.31      0.00
   -1    4    2     12.80      0.00
    0    4    2      2.39      0.00
    1    4    2     41.64      0.00
    2    4    2     29.26      0.00
    3    4    2      5.84      0.00
    4    4    2     -2.87      0.00
    5    4    2     -0.58      0.00
    6    4    2     -0.63      0.00
    7    4    2      2.66      0.00
    8    4    2      2.19      0.00
    9    4    2      1.86      0.00
   10    4    2     -0.91      0.00
   11    4    2     -0.60      0.00
   12    4    2     -0.13      0.00
   13    4    2     -1.16      0.00
  -13    3    2      0.28      0.00
  -12    3    2     -0.61      0.00
  -11    3    2      0.76      0.00
  -10    3    2      1.65      0.00
   -9    3    2      4.01      0.00
   -8    3    2      1.32      0.00
   -7    3    2      0.90      0.00
   -6    3    2      1.43      0.00
   -5    3    2     -1.73      0.00
   -4    3    2     -2.83      0.00
   -3    3    2      5.39      0.00
   -2    3    2     -2.77      0.00
   -1    3    2     15.44      0.00
    0    3    2     50.76      0.00
    1    3    2     15.95      0.00
    2    3    2      7.97      0.00
    3    3    2     11.94      0.00
    4    3    2      7.21      0.00
    5    3    2     -1.49      0.00
    6    3    2     -0.07      0.00
    7    3    2     -0.58      0.00
    8    3    2     -0.88      0.00
    9    3    2     -0.12      0.00
   10    3    2      2.78      0.00
   11    3    2      1.05      0.00
   12    3    2     -0.38      0.00
   13    3    2      0.84      0.00
  -13    2    2     -0.67      0.00
  -12    2    2      0.26      0.00
  -11    2    2      0.13      0.00
  -10    2    2      0.05      0.00
   -9    2    2     -0.30      0.00
   -8    2    2      3.39      0.00
   -7    2    2      1.78      0.00
   -6    2    2     -3.18      0.00
   -5    2    2     -6.89      0.00
   -4    2    2     -7.62      0.00
   -3    2    2     -4.26      0.00
   -2    2    2     18.16      0.00
   -1    2    2     13.52      0.00
    0    2    2     -5.64      0.00
    1    2    2     12.93      0.00
    2    2    2     19.57      0.00
    3    2    2     11.05      0.00
    4    2    2      3.23      0.00
    5    2    2      1.47      0.00
    6    2    2     -4.66      0.00
    7    2    2     -3.25      0.00
    8    2    2      0.94      0.00
    9    2    2      1.55      0.00
   10    2    2     -2.16      0.00
   11    2    2     -1.20      0.00
   12    2    2      0.16      0.00
   13    2    2     -0.45      0.00
  -13    1    2     -0.18      0.00
  -12    1    2     -0.58      0.00
  -11    1    2     -0.39      0.00
  -10    1    2      1.14      0.00
   -9    1    2      3.57      0.00
   -8    1    2      1.94      0.00
   -7    1    2      2.01      0.00
   -6    1    2      3.58      0.00
   -5    1    2      3.16      0.00
   -4    1    2     -3.62      0.00
   -3    1    2     -9.05      0.00
   -2    1    2     -5.75      0.00
   -1    1    2     34.23      0.00
    0    1    2     55.10      0.00
    1    1    2     56.01      0.00
    2    1    2     26.59      0.00
    3    1    2      7.67      0.00
    4    1    2      4.60      0.00
    5    1    2      0.58      0.00
    6    1    2      4.39      0.00
    7    1    2      4.34      0.00
    8    1    2      1.05      0.00
    9    1    2      0.80      0.00
   10    1    2      1.79      0.00
   11    1    2     -0.25      0.00
   12    1    2     -0.61      0.00
   13    1    2     -0.66      0.00
  -13    0    2      0.85      0.00
  -12    0    2     -0.02      0.00
  -11    0    2     -0.69      0.00
  -10    0    2     -0.38      0.00
   -9    0    2     -0.79      0.00
   -8    0    2      3.16      0.00
   -7    0    2      6.11      0.00
   -6    0    2      4.55      0.00
   -5    0    2      0.45      0.00
   -4    0    2     -0.53      0.00
   -3    0    2     -5.51      0.00
   -2    0    2    -14.41      0.00
   -1    0    2     -3.71      0.00
    0    0    2     60.92      0.00
    1    0    2     36.87      0.00
    2    0    2     26.87      0.00
    3    0    2     17.06      0.00
    4    0    2      3.75      0.00
    5    0    2      2.30      0.00
    6    0    2     -2.75      0.00
    7    0    2     -3.93      0.00
    8    0    2     -0.67      0.00
    9    0    2      1.12      0.00
   10    0    2      1.22      0.00
   11    0    2      1.15      0.00
   12    0    2     -1.01      0.00
   13    0    2     -0.47      0.00
  -13   -1    2     -0.41      0.00
  -12   -1    2     -0.33      0.00
  -11   -1    2     -0.95      0.00
  -10   -1    2     -1.56      0.00
   -9   -1    2      1.80      0.00
   -8   -1    2      1.63      0.00
   -7   -1    2     -1.10      0.00
   -6   -1    2     -3.20      0.00
   -5   -1    2     -3.53      0.00
   -4   -1    2     -4.04      0.00
   -3   -1    2      0.36      0.00
   -2   -1    2     14.59      0.00
   -1   -1    2     -3.99      0.00
    0   -1    2    -77.63      0.00
    1   -1    2     -1.64      0.00
    2   -1    2     22.47      0.00
    3   -1    2     16.70      0.00
    4   -1    2     12.07      0.00
    5   -1    2     -3.10      0.00
    6   -1    2     -5.12      0.00
    7   -1    2     -0.74      0.00
    8   -1    2      0.35      0.00
    9   -1    2     -0.37      0.00
   10   -1    2     -0.29      0.00
   11   -1    2      0.08      0.00
   12   -1    2      1.15      0.00
   13   -1    2      0.28      0.00
  -13   -2    2      0.09      0.00
  -12   -2    2     -0.26      0.00
  -11   -2    2      0.07      0.00
  -10   -2    2      1.33      0.00
   -9   -2    2     -0.02      0.00
   -8   -2    2      1.46      0.00
   -7   -2    2      3.68      0.00
   -6   -2    2      5.79      0.00
   -5   -2    2      3.28      0.00
   -4   -2    2     -0.30      0.00
   -3   -2    2     -3.91      0.00
   -2   -2    2    -11.90      0.00
   -1   -2    2     18.99      0.00
    0   -2    2    104.70      0.00
    1   -2    2     31.13      0.00
    2   -2    2      7.23      0.00
    3   -2    2      6.19      0.00
    4   -2    2      2.31      0.00
    5   -2    2      7.73      0.00
    6   -2    2      5.86      0.00
    7   -2    2     -0.19      0.00
    8   -2    2     -0.85      0.00
    9   -2    2     -0.06      0.00
   10   -2    2      0.09      0.00
   11   -2    2     -0.04      0.00
   12   -2    2     -0.87      0.00
   13   -2    2     -0.73      0.00
  -13   -3    2     -0.87      0.00
  -12   -3    2     -0.03      0.00
  -11   -3    2      0.29      0.00
  -10   -3    2     -0.21      0.00
   -9   -3    2      1.90      0.00
   -8   -3    2      2.40      0.00
   -7   -3    2      3.35      0.00
   -6   -3    2      2.65      0.00
   -5   -3    2      1.31      0.00
   -4   -3    2     -2.21      0.00
   -3   -3    2     -4.78      0.00
   -2   -3    2      7.89      0.00
   -1   -3    2      7.11      0.00
    0   -3    2    -39.84      0.00
    1   -3    2     19.99      0.00
    2   -3    2     22.99      0.00
    3   -3    2     14.08      0.00
    4   -3    2     10.43      0.00
    5   -3    2      1.66      0.00
    6   -3    2     -3.14      0.00
    7   -3    2     -0.87      0.00
    8   -3    2     -0.75      0.00
    9   -3    2      0.54      0.00
   10   -3    2      1.56      0.00
   11   -3    2      1.55      0.00
   12   -3    2      0.11      0.00
   13   -3    2     -1.12      0.00
  -13   -4    2     -0.58      0.00
  -12   -4    2     -1.36      0.00
  -11   -4    2     -0.38      0.00
  -10   -4    2     -0.54      0.00
   -9   -4    2     -0.50      0.00
   -8   -4    2     -0.27      0.00
   -7   -4    2     -1.48      0.00
   -6   -4    2      0.33      0.00
   -5   -4    2      2.11      0.00
   -4   -4    2      2.36      0.00
   -3   -4    2      1.05      0.00
   -2   -4    2    -12.44      0.00
   -1   -4    2    -20.44      0.00
    0   -4    2     19.26      0.00
    1   -4    2      2.29      0.00
    2   -4    2     13.35      0.00
    3   -4    2     12.30      0.00
    4   -4    2      1.88      0.00
    5   -4    2     -1.87      0.00
    6   -4    2      0.37      0.00
    7   -4    2     -0.90      0.00
    8   -4    2     -0.29      0.00
    9   -4    2     -2.15      0.00
   10   -4    2     -0.50      0.00
   11   -4    2      0.08      0.00
   12   -4    2      0.70      0.00
   13   -4    2     -0.06      0.00
  -13   -5    2      0.78      0.00
  -12   -5    2      1.34      0.00
  -11   -5    2      0.32      0.00
  -10   -5    2     -0.28      0.00
   -9   -5    2     -1.56      0.00
   -8   -5    2      0.23      0.00
   -7   -5    2      2.97      0.00
   -6   -5    2      1.50      0.00
   -5   -5    2     -0.06      0.00
   -4   -5    2     -1.17      0.00
   -3   -5    2     -2.82      0.00
   -2   -5    2      2.27      0.00
   -1   -5    2      9.47      0.00
    0   -5    2     -9.19      0.00
    1   -5    2      0.51      0.00
    2   -5    2      1.13      0.00
    3   -5    2      9.76      0.00
    4   -5    2      9.78      0.00
    5   -5    2      5.87      0.00
    6   -5    2      0.12      0.00
    7   -5    2     -0.81      0.00
    8   -5    2     -0.75      0.00
    9   -5    2      2.69      0.00
   10   -5    2     -0.13      0.00
   11   -5    2      0.26      0.00
   12   -5    2      0.18      0.00
   13   -5    2      1.09      0.00
  -13   -6    2      0.12      0.00
  -12   -6    2     -0.96      0.00
  -11   -6    2      0.08      0.00
  -10   -6    2      0.16      0.00
   -9   -6    2      1.72      0.00
   -8   -6    2      0.53      0.00
   -7   -6    2     -0.20      0.00
   -6   -6    2      0.17      0.00
   -5   -6    2      0.34      0.00
   -4   -6    2     -0.08      0.00
   -3   -6    2      0.10      0.00
   -2   -6    2      1.36      0.00
   -1   -6    2     -0.48      0.00
    0   -6    2      5.68      0.00
    1   -6    2      4.44      0.00
    2   -6    2      5.65      0.00
    3   -6    2     -1.53      0.00
    4   -6    2      1.59      0.00
    5   -6    2      0.85      0.00
    6   -6    2      0.63      0.00
    7   -6    2      0.67      0.00
    8   -6    2     -0.12      0.00
    9   -6    2     -3.26      0.00
   10   -6    2      0.34      0.00
   11   -6    2     -0.50      0.00
   12   -6    2     -0.43      0.00
   13   -6    2     -0.97      0.00
  -12   -7    2      1.62      0.00
  -11   -7    2      1.51      0.00
  -10   -7    2      1.37      0.00
   -9   -7    2     -2.35      0.00
   -8   -7    2     -1.85      0.00
   -7   -7    2      0.21      0.00
   -6   -7    2      1.42      0.00
   -5   -7    2      0.91      0.00
   -4   -7    2      0.69      0.00
   -3   -7    2     -0.34      0.00
   -2   -7    2     -7.00      0.00
   -1   -7    2     -5.23      0.00
    0   -7    2      4.09      0.00
    1   -7    2      5.11      0.00
    2   -7    2      5.05      0.00
    3   -7    2      9.08      0.00
    4   -7    2      0.05      0.00
    5   -7    2     -0.81      0.00
    6   -7    2     -0.15      0.00
    7   -7    2     -0.85      0.00
    8   -7    2     -0.04      0.00
    9   -7    2      2.60      0.00
   10   -7    2     -0.50      0.00
   11   -7    2      0.33      0.00
   12   -7    2      0.23      0.00
   13   -7    2      1.23      0.00
  -12   -8    2     -0.51      0.00
  -11   -8    2      0.27      0.00
  -10   -8    2     -0.94      0.00
   -9   -8    2      0.26      0.00
   -8   -8    2     -0.19      0.00
   -7   -8    2     -0.60      0.00
   -6   -8    2     -1.56      0.00
   -5   -8    2      0.70      0.00
   -4   -8    2      1.08      0.00
   -3   -8    2     -3.56      0.00
   -2   -8    2     -1.07      0.00
   -1   -8    2      0.04      0.00
    0   -8    2     -8.93      0.00
    1   -8    2      0.26      0.00
    2   -8    2      4.47      0.00
    3   -8    2     -0.22      0.00
    4   -8    2      5.76      0.00
    5   -8    2      2.48      0.00
    6   -8    2     -1.01      0.00
    7   -8    2     -0.80      0.00
    8   -8    2     -0.35      0.00
    9   -8    2     -1.38      0.00
   10   -8    2     -0.01      0.00
   11   -8    2     -0.82      0.00
   12   -8    2     -0.26      0.00
   13   -8    2     -0.93      0.00
  -12   -9    2     -0.06      0.00
  -11   -9    2      0.10      0.00
  -10   -9    2      1.70      0.00
   -9   -9    2      0.27      0.00
   -8   -9    2     -0.10      0.00
   -7   -9    2     -0.52      0.00
   -6   -9    2      0.58      0.00
   -5   -9    2     -2.02      0.00
   -4   -9    2     -0.58      0.00
   -3   -9    2      7.98      0.00
   -2   -9    2      3.47      0.00
   -1   -9    2     -5.80      0.00
    0   -9    2      3.73      0.00
    1   -9    2     -4.20      0.00
    2   -9    2     -7.78      0.00
    3   -9    2     -3.39      0.00
    4   -9    2     -5.46      0.00
    5   -9    2     -0.33      0.00
    6   -9    2      1.34      0.00
    7   -9    2     -0.73      0.00
    8   -9    2     -1.66      0.00
    9   -9    2     -1.12      0.00
   10   -9    2     -0.39      0.00
   11   -9    2      0.68      0.00
   12   -9    2      0.80      0.00
   13   -9    2      0.51      0.00
  -12  -10    2      1.00      0.00
  -11  -10    2      1.84      0.00
  -10  -10    2     -0.47      0.00
   -9  -10    2     -1.13      0.00
   -8  -10    2      0.25      0.00
   -7  -10    2      1.92      0.00
   -6  -10    2     -0.22      0.00
   -5  -10    2     -0.07      0.00
   -4  -10    2     -2.82      0.00
   -3  -10    2     -7.05      0.00
   -2  -10    2      0.79      0.00
   -1  -10    2     10.26      0.00
    0  -10    2     -2.47      0.00
    1  -10    2      0.46      0.00
    2  -10    2      2.94      0.00
    3  -10    2      1.85      0.00
    4  -10    2      3.79      0.00
    5  -10    2      0.68      0.00
    6  -10    2      0.09      0.00
    7  -10    2      0.57      0.00
    8  -10    2      2.03      0.00
    9  -10    2      2.77      0.00
   10  -10    2     -0.12      0.00
   11  -10    2     -1.24      0.00
   12  -10    2     -1.07      0.00
   13  -10    2     -0.01      0.00
  -11  -11    2     -0.80      0.00
  -10  -11    2     -0.11      0.00
   -9  -11    2      0.14      0.00
   -8  -11    2     -0.56      0.00
   -7  -11    2     -1.08      0.00
   -6  -11    2      1.40      0.00
   -5  -11    2      0.95      0.00
   -4  -11    2      2.29      0.00
   -3  -11    2      2.84      0.00
   -2  -11    2     -3.69      0.00
   -1  -11    2     -8.36      0.00
    0  -11    2      5.13      0.00
    1  -11    2      4.57      0.00
    2  -11    2      0.66      0.00
    3  -11    2     -1.93      0.00
    4  -11    2     -4.80      0.00
    5  -11    2     -2.17      0.00
    6  -11    2     -0.90      0.00
    7  -11    2      0.50      0.00
    8  -11    2     -0.26      0.00
    9  -11    2     -1.59      0.00
   10  -11    2      1.62      0.00
   11  -11    2      0.62      0.00
   12  -11    2      0.03      0.00
  -11  -12    2      0.91      0.00
  -10  -12    2      0.77      0.00
   -9  -12    2      0.89      0.00
   -8  -12    2      0.59      0.00
   -7  -12    2     -0.20      0.00
   -6  -12    2     -1.91      0.00
   -5  -12    2     -1.34      0.00
   -4  -12    2     -1.05      0.00
   -3  -12    2     -0.21      0.00
   -2  -12    2      2.75      0.00
   -1  -12    2      3.24      0.00
    0  -12    2     -7.35      0.00
    1  -12    2     -8.04      0.00
    2  -12    2     -4.24      0.00
    3  -12    2     -1.32      0.00
    4  -12    2      1.15      0.00
    5  -12    2     -0.44      0.00
    6  -12    2     -0.84      0.00
    7  -12    2     -1.88      0.00
    8  -12    2     -1.07      0.00
    9  -12    2      1.41      0.00
   10  -12    2     -0.87      0.00
   11  -12    2      1.09      0.00
   12  -12    2      0.22      0.00
  -11  -13    2     -0.16      0.00
  -10  -13    2     -1.27      0.00
   -9  -13    2     -1.93      0.00
   -8  -13    2     -0.29      0.00
   -7  -13    2      0.17      0.00
   -6  -13    2     -0.16      0.00
   -5  -13    2     -0.91      0.00
   -4  -13    2     -0.53      0.00
   -3  -13    2      0.49      0.00
   -2  -13    2     -0.58      0.00
   -1  -13    2     -0.42      0.00
    0  -13    2      3.34      0.00
    1  -13    2      2.91      0.00
    2  -13    2      1.58      0.00
    3  -13    2     -0.46      0.00
    4  -13    2     -1.42      0.00
    5  -13    2      0.00      0.00
    6  -13    2     -0.84      0.00
    7  -13    2      0.29      0.00
    8  -13    2      0.84      0.00
    9  -13    2     -0.39      0.00
   10  -13    2      1.14      0.00
   11  -13    2     -0.56      0.00
   12  -13    2      0.61      0.00
  -10  -14    2      0.66      0.00
   -9  -14    2      0.45      0.00
   -8  -14    2     -1.71      0.00
   -7  -14    2     -0.88      0.00
   -6  -14    2      0.83      0.00
   -5  -14    2      0.89      0.00
   -4  -14    2      0.73      0.00
   -3  -14    2     -0.55      0.00
   -2  -14    2      0.46      0.00
   -1  -14    2      2.01      0.00
    0  -14    2      2.93      0.00
    1  -14    2      2.54      0.00
    2  -14    2     -0.76      0.00
    3  -14    2     -1.32      0.00
    4  -14    2     -1.52      0.00
    5  -14    2     -1.36      0.00
    6  -14    2      1.21      0.00
    7  -14    2      0.18      0.00
    8  -14    2     -1.68      0.00
    9  -14    2     -0.48      0.00
   10  -14    2     -0.42      0.00
   11  -14    2      0.09      0.00
   12  -14    2     -1.19      0.00
  -10  -15    2      0.25      0.00
   -9  -15    2      0.62      0.00
   -8  -15    2      1.85      0.00
   -7  -15    2      0.17      0.00
   -6  -15    2     -1.72      0.00
   -5  -15    2     -0.97      0.00
   -4  -15    2     -0.12      0.00
   -3  -15    2     -0.01      0.00
   -2  -15    2     -0.91      0.00
   -1  -15    2     -2.46      0.00
    0  -15    2     -3.31      0.00
    1  -15    2     -1.53      0.00
    2  -15    2      1.68      0.00
    3  -15    2     -0.26      0.00
    4  -15    2     -0.73      0.00
    5  -15    2     -1.61      0.00
    6  -15    2     -3.77      0.00
    7  -15    2     -2.67      0.00
    8  -15    2      0.75      0.00
    9  -15    2      1.73      0.00
   10  -15    2      0.75      0.00
   11  -15    2      0.84      0.00
   -9  -16    2      0.09      0.00
   -8  -16    2     -0.89      0.00
   -7  -16    2     -1.11      0.00
   -6  -16    2     -0.87      0.00
   -5  -16    2     -0.59      0.00
   -4  -16    2      0.23      0.00
   -3  -16    2      0.96      0.00
   -2  -16    2     -1.62      0.00
   -1  -16    2     -1.39      0.00
    0  -16    2      0.58      0.00
    1  -16    2      0.76      0.00
    2  -16    2     -1.27      0.00
    3  -16    2      0.62      0.00
    4  -16    2     -2.11      0.00
    5  -16    2     -2.66      0.00
    6  -16    2     -0.63      0.00
    7  -16    2     -2.13      0.00
    8  -16    2     -3.37      0.00
    9  -16    2     -1.88      0.00
   10  -16    2     -0.47      0.00
   11  -16    2     -1.35      0.00
   -9  -17    2     -0.71      0.00
   -8  -17    2      1.48      0.00
   -7  -17    2      2.16      0.00
   -6  -17    2     -0.57      0.00
   -5  -17    2     -1.51      0.00
   -4  -17    2      0.39      0.00
   -3  -17    2     -0.59      0.00
   -2  -17    2      1.97      0.00
   -1  -17    2      2.65      0.00
    0  -17    2      2.59      0.00
    1  -17    2      0.79      0.00
    2  -17    2      0.73      0.00
    3  -17    2     -0.71      0.00
    4  -17    2      1.96      0.00
    5  -17    2      1.26      0.00
    6  -17    2     -1.74      0.00
    7  -17    2     -2.55      0.00
    8  -17    2     -1.87      0.00
    9  -17    2     -0.89      0.00
   10  -17    2      0.15      0.00
   11  -17    2      0.98      0.00
   -8  -18    2     -0.23      0.00
   -7  -18    2     -0.73      0.00
   -6  -18    2      0.32      0.00
   -5  -18    2      0.27      0.00
   -4  -18    2     -1.00      0.00
   -3  -18    2      0.66      0.00
   -2  -18    2     -2.73      0.00
   -1  -18    2     -3.33      0.00
    0  -18    2     -2.42      0.00
    1  -18    2      1.28      0.00
    2  -18    2      1.69      0.00
    3  -18    2      0.87      0.00
    4  -18    2     -3.06      0.00
    5  -18    2     -3.53      0.00
    6  -18    2     -2.89      0.00
    7  -18    2     -2.39      0.00
    8  -18    2     -1.65      0.00
    9  -18    2     -0.55      0.00
   10  -18    2     -0.94      0.00
   -8  -19    2      0.87      0.00
   -7  -19    2     -0.33      0.00
   -6  -19    2     -0.58      0.00
   -5  -19    2      0.56      0.00
   -4  -19    2      0.73      0.00
   -3  -19    2     -1.68      0.00
   -2  -19    2      0.06      0.00
   -1  -19    2      0.71      0.00
    0  -19    2      1.50      0.00
    1  -19    2     -0.90      0.00
    2  -19    2     -0.42      0.00
    3  -19    2      0.58      0.00
    4  -19    2      1.63      0.00
    5  -19    2     -0.19      0.00
    6  -19    2     -1.42      0.00
    7  -19    2     -3.14      0.00
    8  -19    2     -3.21      0.00
    9  -19    2     -2.80      0.00
   10  -19    2      0.88      0.00
   -7  -20    2      2.25      0.00
   -6  -20    2      0.78      0.00
   -5  -20    2     -1.31      0.00
   -4  -20    2     -1.41      0.00
   -3  -20    2     -0.67      0.00
   -2  -20    2     -1.62      0.00
   -1  -20    2     -1.37      0.00
    0  -20    2     -0.85      0.00
    1  -20    2      1.79      0.00
    2  -20    2      1.19      0.00
    3  -20    2      0.81      0.00
    4  -20    2     -0.27      0.00
    5  -20    2     -0.11      0.00
    6  -20    2     -1.25      0.00
    7  -20    2     -1.29      0.00
    8  -20    2     -2.69      0.00
    9  -20    2     -1.08      0.00
   -6  -21    2      2.35      0.00
   -5  -21    2      1.74      0.00
   -4  -21    2      0.26      0.00
   -3  -21    2      0.60      0.00
   -2  -21    2     -0.18      0.00
   -1  -21    2     -1.28      0.00
    0  -21    2     -0.28      0.00
    1  -21    2     -0.54      0.00
    2  -21    2     -0.12      0.00
    3  -21    2     -0.43      0.00
    4  -21    2      0.20      0.00
    5  -21    2     -0.32      0.00
    8  -21    2      0.58      0.00
   -5  -22    2      1.23      0.00
   -4  -22    2     -0.71      0.00
   -3  -22    2     -2.29      0.00
   -2  -22    2     -0.86      0.00
   -1  -22    2     -1.01      0.00
    0  -22    2     -0.81      0.00
    1  -22    2      0.52      0.00
    2  -22    2      1.03      0.00
    3  -22    2      1.87      0.00
    4  -22    2      1.16      0.00
    5  -22    2      0.00      0.00
    6  -22    2     -0.47      0.00
   -4  -23    2      0.32      0.00
   -3  -23    2      1.19      0.00
   -2  -23    2     -1.66      0.00
   -1  -23    2     -1.75      0.00
    0  -23    2     -0.65      0.00
    1  -23    2     -0.83      0.00
    2  -23    2     -0.46      0.00
    3  -23    2      0.49      0.00
    4  -23    2      0.85      0.00
    5  -23    2      1.84      0.00
    6  -23    2      0.54      0.00
   -3  -24    2     -0.51      0.00
   -2  -24    2      0.23      0.00
   -1  -24    2     -1.21      0.00
    0  -24    2     -2.43      0.00
    1  -24    2     -1.11      0.00
    2  -24    2      1.06      0.00
    3  -24    2      0.67      0.00
    4  -24    2      2.03      0.00
    5  -24    2      0.16      0.00
    6  -24    2      0.10      0.00
   -1  -25    2      0.39      0.00
    0  -25    2      1.29      0.00
    1  -25    2      0.48      0.00
    2  -25    2     -0.39      0.00
    3  -25    2      0.03      0.00
    4  -25    2     -1.63      0.00
   -4   24    3      1.10      0.00
   -3   24    3     -0.17      0.00
   -2   24    3     -0.30      0.00
   -1   24    3      0.42      0.00
    0   24    3      0.21      0.00
    1   24    3      0.87      0.00
   -6   23    3     -1.95      0.00
   -5   23    3     -1.80      0.00
   -4   23    3     -1.17      0.00
   -3   23    3     -1.29      0.00
   -2   23    3     -1.01      0.00
   -1   23    3     -0.38      0.00
    0   23    3      1.32      0.00
    1   23    3     -1.05      0.00
    2   23    3      1.47      0.00
    3   23    3      1.99      0.00
   -6   22    3      1.42      0.00
   -5   22    3     -0.55      0.00
   -4   22    3     -1.51      0.00
   -3   22    3     -0.42      0.00
   -2   22    3      1.16      0.00
   -1   22    3      2.36      0.00
    0   22    3      1.50      0.00
    1   22    3      3.02      0.00
    2   22    3     -0.63      0.00
    3   22    3     -0.77      0.00
    4   22    3      0.31      0.00
   -6   21    3     -0.81      0.00
   -5   21    3      0.44      0.00
   -4   21    3     -0.99      0.00
   -3   21    3     -1.56      0.00
   -2   21    3     -1.81      0.00
   -1   21    3     -1.64      0.00
    0   21    3      0.85      0.00
    1   21    3     -0.46      0.00
    2   21    3      1.99      0.00
    3   21    3      0.76      0.00
    4   21    3     -0.23      0.00
    5   21    3     -1.63      0.00
   -9   20    3      1.48      0.00
   -5   20    3      0.33      0.00
   -4   20    3      1.15      0.00
   -3   20    3      0.23      0.00
   -2   20    3      0.25      0.00
   -1   20    3      0.82      0.00
    0   20    3     -0.93      0.00
    1   20    3      0.53      0.00
    2   20    3     -0.43      0.00
    3   20    3      1.08      0.00
    4   20    3     -1.04      0.00
    5   20    3     -1.20      0.00
    6   20    3      0.28      0.00
   -9   19    3     -0.24      0.00
   -8   19    3     -0.35      0.00
   -7   19    3      0.15      0.00
   -6   19    3     -1.08      0.00
   -5   19    3     -1.13      0.00
   -4   19    3     -0.24      0.00
   -3   19    3      1.10      0.00
   -2   19    3     -0.05      0.00
   -1   19    3     -1.63      0.00
    0   19    3     -0.37      0.00
    1   19    3     -1.82      0.00
    2   19    3     -0.90      0.00
    3   19    3     -2.45      0.00
    4   19    3      0.75      0.00
    5   19    3      1.07      0.00
    6   19    3     -1.12      0.00
    7   19    3     -2.11      0.00
  -10   18    3     -0.56      0.00
   -9   18    3      1.34      0.00
   -8   18    3      1.86      0.00
   -7   18    3      0.79      0.00
   -6   18    3      1.46      0.00
   -5   18    3     -0.48      0.00
   -4   18    3     -1.68      0.00
   -3   18    3     -0.48      0.00
   -2   18    3      1.59      0.00
   -1   18    3      2.66      0.00
    0   18    3     -0.19      0.00
    1   18    3      0.62      0.00
    2   18    3     -0.59      0.00
    3   18    3      1.41      0.00
    4   18    3      0.33      0.00
    5   18    3      0.70      0.00
    6   18    3      1.60      0.00
    7   18    3      1.49      0.00
    8   18    3     -1.59      0.00
  -10   17    3     -0.46      0.00
   -9   17    3     -1.02      0.00
   -8   17    3     -0.61      0.00
   -7   17    3      0.47      0.00
   -6   17    3      0.41      0.00
   -5   17    3      2.18      0.00
   -4   17    3      2.53      0.00
   -3   17    3      0.10      0.00
   -2   17    3     -0.92      0.00
   -1   17    3     -1.41      0.00
    0   17    3      2.20      0.00
    1   17    3      2.18      0.00
    2   17    3      2.10      0.00
    3   17    3     -0.77      0.00
    4   17    3     -0.32      0.00
    5   17    3     -0.41      0.00
    6   17    3     -0.60      0.00
    7   17    3      0.29      0.00
    8   17    3      1.25      0.00
  -11   16    3     -0.52      0.00
  -10   16    3      1.09      0.00
   -9   16    3     -0.24      0.00
   -8   16    3     -0.15      0.00
   -7   16    3      0.37      0.00
   -6   16    3      0.04      0.00
   -5   16    3     -1.26      0.00
   -4   16    3      0.03      0.00
   -3   16    3      3.07      0.00
   -2   16    3      1.12      0.00
   -1   16    3      0.57      0.00
    0   16    3     -1.57      0.00
    1   16    3     -2.11      0.00
    2   16    3     -2.38      0.00
    3   16    3      0.69      0.00
    4   16    3      1.22      0.00
    5   16    3      0.81      0.00
    6   16    3      0.34      0.00
    7   16    3     -1.26      0.00
    8   16    3     -2.55      0.00
    9   16    3     -2.37      0.00
  -11   15    3      0.88      0.00
  -10   15    3     -1.05      0.00
   -9   15    3      0.86      0.00
   -8   15    3      0.48      0.00
   -7   15    3     -0.37      0.00
   -6   15    3     -0.05      0.00
   -5   15    3      1.10      0.00
   -4   15    3      0.94      0.00
   -3   15    3      0.49      0.00
   -2   15    3      3.88      0.00
   -1   15    3      2.96      0.00
    0   15    3      1.37      0.00
    1   15    3     -0.14      0.00
    2   15    3      0.11      0.00
    3   15    3     -0.94      0.00
    4   15    3      0.01      0.00
    5   15    3     -0.01      0.00
    6   15    3     -1.41      0.00
    7   15    3     -0.26      0.00
    8   15    3      0.26      0.00
    9   15    3      0.24      0.00
  -11   14    3     -0.05      0.00
  -10   14    3      1.21      0.00
   -9   14    3     -1.08      0.00
   -8   14    3     -0.67      0.00
   -7   14    3     -0.12      0.00
   -6   14    3      0.78      0.00
   -5   14    3      1.61      0.00
   -4   14    3      3.95      0.00
   -3   14    3      4.29      0.00
   -2   14    3      1.32      0.00
   -1   14    3      2.94      0.00
    0   14    3      5.01      0.00
    1   14    3      5.20      0.00
    2   14    3      1.17      0.00
    3   14    3     -0.85      0.00
    4   14    3     -1.01      0.00
    5   14    3      1.27      0.00
    6   14    3      3.13      0.00
    7   14    3      0.54      0.00
    8   14    3     -0.59      0.00
    9   14    3     -0.84      0.00
   10   14    3     -1.68      0.00
  -12   13    3      1.80      0.00
  -11   13    3      0.45      0.00
  -10   13    3     -1.50      0.00
   -9   13    3     -0.37      0.00
   -8   13    3     -0.53      0.00
   -7   13    3      0.35      0.00
   -6   13    3     -1.01      0.00
   -5   13    3     -0.45      0.00
   -4   13    3      0.34      0.00
   -3   13    3      2.36      0.00
   -2   13    3      4.53      0.00
   -1   13    3      3.55      0.00
    0   13    3      0.83      0.00
    1   13    3     -3.08      0.00
    2   13    3      0.53      0.00
    3   13    3      2.37      0.00
    4   13    3      0.70      0.00
    5   13    3     -1.71      0.00
    6   13    3     -1.92      0.00
    7   13    3     -0.91      0.00
    8   13    3     -1.20      0.00
    9   13    3     -1.69      0.00
   10   13    3     -1.71      0.00
  -12   12    3     -0.45      0.00
  -11   12    3      1.27      0.00
  -10   12    3      3.24      0.00
   -9   12    3      1.87      0.00
   -8   12    3      0.24      0.00
   -7   12    3     -2.07      0.00
   -6   12    3     -0.94      0.00
   -5   12    3     -0.03      0.00
   -4   12    3      2.50      0.00
   -3   12    3      3.49      0.00
   -2   12    3      3.69      0.00
   -1   12    3      1.12      0.00
    0   12    3     -0.16      0.00
    1   12    3      4.53      0.00
    2   12    3      0.04      0.00
    3   12    3     -1.25      0.00
    4   12    3      1.27      0.00
    5   12    3      0.64      0.00
    6   12    3     -0.83      0.00
    7   12    3      1.44      0.00
    8   12    3      1.91      0.00
    9   12    3     -0.48      0.00
   10   12    3     -1.32      0.00
   11   12    3      0.47      0.00
  -12   11    3      1.16      0.00
  -11   11    3      0.61      0.00
  -10   11    3     -0.34      0.00
   -9   11    3      0.09      0.00
   -8   11    3     -0.29      0.00
   -7   11    3      1.52      0.00
   -6   11    3      1.18      0.00
   -5   11    3     -0.57      0.00
   -4   11    3     -1.77      0.00
   -3   11    3      1.92      0.00
   -2   11    3      6.49      0.00
   -1   11    3     13.65      0.00
    0   11    3     13.11      0.00
    1   11    3      0.61      0.00
    2   11    3      0.04      0.00
    3   11    3      1.23      0.00
    4   11    3     -0.18      0.00
    5   11    3      1.25      0.00
    6   11    3      2.52      0.00
    7   11    3     -1.28      0.00
    8   11    3     -0.96      0.00
    9   11    3      0.52      0.00
   10   11    3     -1.07      0.00
   11   11    3     -2.56      0.00
  -12   10    3      0.43      0.00
  -11   10    3     -0.40      0.00
  -10   10    3      1.31      0.00
   -9   10    3      1.26      0.00
   -8   10    3      1.63      0.00
   -7   10    3     -1.19      0.00
   -6   10    3     -1.76      0.00
   -5   10    3      0.91      0.00
   -4   10    3      3.35      0.00
   -3   10    3      4.67      0.00
   -2   10    3      8.09      0.00
   -1   10    3      5.28      0.00
    0   10    3      5.35      0.00
    1   10    3     11.03      0.00
    2   10    3      4.75      0.00
    3   10    3     -1.24      0.00
    4   10    3     -0.85      0.00
    5   10    3     -0.82      0.00
    6   10    3     -1.24      0.00
    7   10    3      1.75      0.00
    8   10    3      1.02      0.00
    9   10    3     -1.77      0.00
   10   10    3     -1.30      0.00
   11   10    3      0.53      0.00
  -13    9    3      1.78      0.00
  -12    9    3      1.60      0.00
  -11    9    3      2.64      0.00
  -10    9    3      0.33      0.00
   -9    9    3      0.36      0.00
   -8    9    3     -2.53      0.00
   -7    9    3     -1.55      0.00
   -6    9    3     -0.06      0.00
   -5    9    3     -1.92      0.00
   -4    9    3     -2.99      0.00
   -3    9    3     -0.11      0.00
   -2    9    3     -0.01      0.00
   -1    9    3      5.64      0.00
    0    9    3      6.41      0.00
    1    9    3      1.47      0.00
    2    9    3      2.63      0.00
    3    9    3      5.57      0.00
    4    9    3      2.92      0.00
    5    9    3      0.13      0.00
    6    9    3     -0.43      0.00
    7    9    3     -1.34      0.00
    8    9    3     -0.35      0.00
    9    9    3      1.53      0.00
   10    9    3      0.67      0.00
   11    9    3     -0.58      0.00
   12    9    3      0.59      0.00
  -13    8    3     -0.26      0.00
  -12    8    3      1.45      0.00
  -11    8    3      0.78      0.00
  -10    8    3      3.80      0.00
   -9    8    3      2.38      0.00
   -8    8    3      3.64      0.00
   -7    8    3      0.92      0.00
   -6    8    3     -2.93      0.00
   -5    8    3     -2.83      0.00
   -4    8    3      0.13      0.00
   -3    8    3      3.70      0.00
   -2    8    3     13.50      0.00
   -1    8    3     15.25      0.00
    0    8    3     14.53      0.00
    1    8    3      7.23      0.00
    2    8    3      1.03      0.00
    3    8    3     -2.56      0.00
    4    8    3     -1.03      0.00
    5    8    3      1.32      0.00
    6    8    3      1.32      0.00
    7    8    3      0.47      0.00
    8    8    3      1.03      0.00
    9    8    3     -0.12      0.00
   10    8    3     -0.13      0.00
   11    8    3     -0.71      0.00
   12    8    3     -1.24      0.00
  -13    7    3     -0.02      0.00
  -12    7    3     -0.75      0.00
  -11    7    3      2.19      0.00
  -10    7    3      1.32      0.00
   -9    7    3      3.87      0.00
   -8    7    3      1.53      0.00
   -7    7    3      1.80      0.00
   -6    7    3      2.09      0.00
   -5    7    3     -1.89      0.00
   -4    7    3     -2.77      0.00
   -3    7    3      1.77      0.00
   -2    7    3      3.99      0.00
   -1    7    3     10.33      0.00
    0    7    3     12.15      0.00
    1    7    3     19.91      0.00
    2    7    3     11.13      0.00
    3    7    3      4.38      0.00
    4    7    3      1.46      0.00
    5    7    3      0.41      0.00
    6    7    3      0.98      0.00
    7    7    3      1.29      0.00
    8    7    3     -1.01      0.00
    9    7    3      0.49      0.00
   10    7    3      0.60      0.00
   11    7    3      0.70      0.00
   12    7    3      0.52      0.00
  -13    6    3      0.10      0.00
  -12    6    3      1.91      0.00
  -11    6    3      1.42      0.00
  -10    6    3      2.33      0.00
   -9    6    3     -1.52      0.00
   -8    6    3     -0.24      0.00
   -7    6    3      1.03      0.00
   -6    6    3      1.24      0.00
   -5    6    3      0.80      0.00
   -4    6    3     -3.61      0.00
   -3    6    3     -5.34      0.00
   -2    6    3     -0.08      0.00
   -1    6    3      8.15      0.00
    0    6    3     20.23      0.00
    1    6    3      6.62      0.00
    2    6    3     11.83      0.00
    3    6    3      9.58      0.00
    4    6    3      3.66      0.00
    5    6    3      0.85      0.00
    6    6    3     -0.49      0.00
    7    6    3     -0.23      0.00
    8    6    3      2.57      0.00
    9    6    3      0.95      0.00
   10    6    3      0.98      0.00
   11    6    3     -0.66      0.00
   12    6    3     -1.09      0.00
  -13    5    3     -0.15      0.00
  -12    5    3     -0.95      0.00
  -11    5    3      0.60      0.00
  -10    5    3      2.52      0.00
   -9    5    3      5.74      0.00
   -8    5    3      3.47      0.00
   -7    5    3      1.16      0.00
   -6    5    3     -1.24      0.00
   -5    5    3     -2.37      0.00
   -4    5    3      1.59      0.00
   -3    5    3      3.42      0.00
   -2    5    3      8.08      0.00
   -1    5    3      8.66      0.00
    0    5    3      1.42      0.00
    1    5    3     26.94      0.00
    2    5    3     13.11      0.00
    3    5    3      3.19      0.00
    4    5    3      0.43      0.00
    5    5    3     -0.71      0.00
    6    5    3     -0.52      0.00
    7    5    3      0.91      0.00
    8    5    3     -2.14      0.00
    9    5    3     -0.87      0.00
   10    5    3     -0.54      0.00
   11    5    3      0.69      0.00
   12    5    3     -0.52      0.00
   13    5    3     -0.91      0.00
  -13    4    3     -0.32      0.00
  -12    4    3      0.37      0.00
  -11    4    3      1.27      0.00
  -10    4    3      0.60      0.00
   -9    4    3      0.38      0.00
   -8    4    3      2.45      0.00
   -7    4    3      3.77      0.00
   -6    4    3      2.78      0.00
   -5    4    3     -4.79      0.00
   -4    4    3    -12.96      0.00
   -3    4    3     -3.86      0.00
   -2    4    3      2.32      0.00
   -1    4    3     17.75      0.00
    0    4    3     41.74      0.00
    1    4    3      0.94      0.00
    2    4    3      5.59      0.00
    3    4    3     12.43      0.00
    4    4    3      8.37      0.00
    5    4    3      2.32      0.00
    6    4    3      0.39      0.00
    7    4    3     -2.21      0.00
    8    4    3      0.67      0.00
    9    4    3      0.87      0.00
   10    4    3      1.17      0.00
   11    4    3     -0.27      0.00
   12    4    3     -0.09      0.00
   13    4    3      0.27      0.00
  -13    3    3     -0.13      0.00
  -12    3    3      0.09      0.00
  -11    3    3     -0.17      0.00
  -10    3    3      1.60      0.00
   -9    3    3      2.53      0.00
   -8    3    3      3.74      0.00
   -7    3    3      3.28      0.00
   -6    3    3      1.75      0.00
   -5    3    3      2.78      0.00
   -4    3    3     -0.30      0.00
   -3    3    3    -10.77      0.00
   -2    3    3      3.47      0.00
   -1    3    3      8.46      0.00
    0    3    3     -8.54      0.00
    1    3    3     42.93      0.00
    2    3    3     34.31      0.00
    3    3    3     10.23      0.00
    4    3    3      1.28      0.00
    5    3    3      1.47      0.00
    6    3    3      0.42      0.00
    7    3    3      3.33      0.00
    8    3    3      1.93      0.00
    9    3    3      1.90      0.00
   10    3    3     -0.80      0.00
   11    3    3     -0.47      0.00
   12    3    3     -0.14      0.00
   13    3    3     -1.70      0.00
  -13    2    3      0.92      0.00
  -12    2    3     -0.49      0.00
  -11    2    3     -0.33      0.00
  -10    2    3      0.64      0.00
   -9    2    3      2.62      0.00
   -8    2    3      1.65      0.00
   -7    2    3      2.92      0.00
   -6    2    3      4.99      0.00
   -5    2    3      2.00      0.00
   -4    2    3     -1.23      0.00
   -3    2    3     -1.72      0.00
   -2    2    3    -18.56      0.00
   -1    2    3      1.58      0.00
    0    2    3     51.59      0.00
    1    2    3     16.11      0.00
    2    2    3     11.96      0.00
    3    2    3     16.26      0.00
    4    2    3      9.14      0.00
    5    2    3     -0.17      0.00
    6    2    3      0.69      0.00
    7    2    3     -1.56      0.00
    8    2    3     -2.00      0.00
    9    2    3     -0.59      0.00
   10    2    3      2.84      0.00
   11    2    3      0.63      0.00
   12    2    3     -1.20      0.00
   13    2    3      0.58      0.00
  -13    1    3      0.01      0.00
  -12    1    3      0.68      0.00
  -11    1    3     -0.10      0.00
  -10    1    3     -0.47      0.00
   -9    1    3     -0.11      0.00
   -8    1    3      3.53      0.00
   -7    1    3      2.72      0.00
   -6    1    3     -1.77      0.00
   -5    1    3     -5.01      0.00
   -4    1    3     -4.42      0.00
   -3    1    3     -1.93      0.00
   -2    1    3     11.70      0.00
   -1    1    3     -7.94      0.00
    0    1    3    -40.38      0.00
    1    1    3     -4.11      0.00
    2    1    3     14.93      0.00
    3    1    3     13.67      0.00
    4    1    3      8.92      0.00
    5    1    3      4.12      0.00
    6    1    3     -4.38      0.00
    7    1    3     -3.60      0.00
    8    1    3     -0.16      0.00
    9    1    3      0.56      0.00
   10    1    3     -1.43      0.00
   11    1    3      0.51      0.00
   12    1    3      0.64      0.00
   13    1    3      0.20      0.00
  -13    0    3      0.06      0.00
  -12    0    3     -0.30      0.00
  -11    0    3     -0.02      0.00
  -10    0    3      0.43      0.00
   -9    0    3      2.62      0.00
   -8    0    3      1.74      0.00
   -7    0    3      2.15      0.00
   -6    0    3      5.45      0.00
   -5    0    3      5.58      0.00
   -4    0    3     -2.09      0.00
   -3    0    3     -8.71      0.00
   -2    0    3     -9.22      0.00
   -1    0    3     17.18      0.00
    0    0    3     35.53      0.00
    1    0    3     34.82      0.00
    2    0    3     19.02      0.00
    3    0    3      9.28      0.00
    4    0    3      7.22      0.00
    5    0    3      2.98      0.00
    6    0    3      5.31      0.00
    7    0    3      2.96      0.00
    8    0    3     -0.29      0.00
    9    0    3     -0.42      0.00
   10    0    3      0.93      0.00
   11    0    3     -1.40      0.00
   12    0    3     -0.89      0.00
   13    0    3     -0.62      0.00
  -13   -1    3     -0.13      0.00
  -12   -1    3      0.62      0.00
  -11   -1    3      0.32      0.00
  -10   -1    3      0.26      0.00
   -9   -1    3     -1.31      0.00
   -8   -1    3      2.45      0.00
   -7   -1    3      6.65      0.00
   -6   -1    3      6.20      0.00
   -5   -1    3      3.42      0.00
   -4   -1    3      3.81      0.00
   -3   -1    3     -3.32      0.00
   -2   -1    3    -17.79      0.00
   -1   -1    3    -14.53      0.00
    0   -1    3     35.25      0.00
    1   -1    3     23.66      0.00
    2   -1    3     19.75      0.00
    3   -1    3     14.59      0.00
    4   -1    3      4.86      0.00
    5   -1    3      5.89      0.00
    6   -1    3      0.24      0.00
    7   -1    3     -3.01      0.00
    8   -1    3     -1.22      0.00
    9   -1    3      0.91      0.00
   10   -1    3      1.37      0.00
   11   -1    3      1.97      0.00
   12   -1    3     -0.77      0.00
   13   -1    3     -0.96      0.00
  -13   -2    3      0.31      0.00
  -12   -2    3     -0.40      0.00
  -11   -2    3     -0.44      0.00
  -10   -2    3     -2.30      0.00
   -9   -2    3      0.56      0.00
   -8   -2    3      0.49      0.00
   -7   -2    3     -0.73      0.00
   -6   -2    3     -0.87      0.00
   -5   -2    3      0.37      0.00
   -4   -2    3     -1.60      0.00
   -3   -2    3      1.48      0.00
   -2   -2    3      8.41      0.00
   -1   -2    3    -17.12      0.00
    0   -2    3    -75.00      0.00
    1   -2    3    -11.39      0.00
    2   -2    3     14.64      0.00
    3   -2    3     15.41      0.00
    4   -2    3     12.59      0.00
    5   -2    3     -1.83      0.00
    6   -2    3     -3.89      0.00
    7   -2    3     -0.45      0.00
    8   -2    3     -0.11      0.00
    9   -2    3     -1.17      0.00
   10   -2    3     -0.32      0.00
   11   -2    3     -0.43      0.00
   12   -2    3      0.88      0.00
   13   -2    3      0.64      0.00
  -13   -3    3     -0.81      0.00
  -12   -3    3      0.21      0.00
  -11   -3    3      0.11      0.00
  -10   -3    3      0.38      0.00
   -9   -3    3     -1.62      0.00
   -8   -3    3      0.41      0.00
   -7   -3    3      2.83      0.00
   -6   -3    3      4.32      0.00
   -5   -3    3      3.02      0.00
   -4   -3    3      3.51      0.00
   -3   -3    3     -1.16      0.00
   -2   -3    3    -13.54      0.00
   -1   -3    3      3.11      0.00
    0   -3    3     60.28      0.00
    1   -3    3      5.09      0.00
    2   -3    3     -3.19      0.00
    3   -3    3      3.99      0.00
    4   -3    3      1.30      0.00
    5   -3    3      6.90      0.00
    6   -3    3      5.35      0.00
    7   -3    3     -0.50      0.00
    8   -3    3     -0.66      0.00
    9   -3    3      0.43      0.00
   10   -3    3     -0.75      0.00
   11   -3    3     -0.60      0.00
   12   -3    3     -0.22      0.00
   13   -3    3      0.00      0.00
  -13   -4    3      0.59      0.00
  -12   -4    3      0.30      0.00
  -11   -4    3      0.34      0.00
  -10   -4    3     -0.27      0.00
   -9   -4    3      0.98      0.00
   -8   -4    3      1.22      0.00
   -7   -4    3      2.83      0.00
   -6   -4    3      2.63      0.00
   -5   -4    3      3.15      0.00
   -4   -4    3     -1.05      0.00
   -3   -4    3     -2.89      0.00
   -2   -4    3      8.98      0.00
   -1   -4    3     10.23      0.00
    0   -4    3    -29.12      0.00
    1   -4    3      9.01      0.00
    2   -4    3      9.20      0.00
    3   -4    3      3.90      0.00
    4   -4    3      8.01      0.00
    5   -4    3      3.51      0.00
    6   -4    3     -1.02      0.00
    7   -4    3      0.61      0.00
    8   -4    3     -0.85      0.00
    9   -4    3     -0.49      0.00
   10   -4    3      0.58      0.00
   11   -4    3      1.02      0.00
   12   -4    3     -0.12      0.00
   13   -4    3     -0.67      0.00
  -13   -5    3     -1.35      0.00
  -12   -5    3     -1.45      0.00
  -11   -5    3      0.13      0.00
  -10   -5    3      0.56      0.00
   -9   -5    3     -0.12      0.00
   -8   -5    3     -0.79      0.00
   -7   -5    3     -2.27      0.00
   -6   -5    3     -0.37      0.00
   -5   -5    3      1.85      0.00
   -4   -5    3      5.41      0.00
   -3   -5    3      2.79      0.00
   -2   -5    3    -12.71      0.00
   -1   -5    3    -18.75      0.00
    0   -5    3     14.46      0.00
    1   -5    3     -2.97      0.00
    2   -5    3      2.48      0.00
    3   -5    3      4.49      0.00
    4   -5    3     -1.75      0.00
    5   -5    3     -2.33      0.00
    6   -5    3      0.62      0.00
    7   -5    3     -0.25      0.00
    8   -5    3      0.29      0.00
    9   -5    3     -1.93      0.00
   10   -5    3     -0.61      0.00
   11   -5    3     -0.29      0.00
   12   -5    3      0.50      0.00
   13   -5    3      0.03      0.00
  -13   -6    3      1.31      0.00
  -12   -6    3      1.12      0.00
  -11   -6    3     -0.11      0.00
  -10   -6    3     -0.20      0.00
   -9   -6    3     -1.68      0.00
   -8   -6    3     -0.14      0.00
   -7   -6    3      2.21      0.00
   -6   -6    3      0.43      0.00
   -5   -6    3      0.57      0.00
   -4   -6    3     -0.46      0.00
   -3   -6    3     -1.69      0.00
   -2   -6    3      2.50      0.00
   -1   -6    3      6.85      0.00
    0   -6    3    -13.10      0.00
    1   -6    3     -3.08      0.00
    2   -6    3     -2.07      0.00
    3   -6    3      3.86      0.00
    4   -6    3      6.68      0.00
    5   -6    3      4.10      0.00
    6   -6    3      0.12      0.00
    7   -6    3     -0.21      0.00
    8   -6    3     -0.13      0.00
    9   -6    3      2.76      0.00
   10   -6    3     -0.28      0.00
   11   -6    3     -0.05      0.00
   12   -6    3     -0.08      0.00
   13   -6    3      0.54      0.00
  -12   -7    3     -0.89      0.00
  -11   -7    3      0.08      0.00
  -10   -7    3      0.69      0.00
   -9   -7    3      2.26      0.00
   -8   -7    3      0.75      0.00
   -7   -7    3     -1.28      0.00
   -6   -7    3     -0.89      0.00
   -5   -7    3     -0.89      0.00
   -4   -7    3      0.51      0.00
   -3   -7    3      2.64      0.00
   -2   -7    3      3.48      0.00
   -1   -7    3     -2.06      0.00
    0   -7    3      2.84      0.00
    1   -7    3     -3.27      0.00
    2   -7    3     -4.46      0.00
    3   -7    3     -7.32      0.00
    4   -7    3     -1.64      0.00
    5   -7    3      0.14      0.00
    6   -7    3      0.63      0.00
    7   -7    3      0.67      0.00
    8   -7    3      0.04      0.00
    9   -7    3     -3.02      0.00
   10   -7    3      0.37      0.00
   11   -7    3      0.00      0.00
   12   -7    3      0.03      0.00
   13   -7    3     -0.74      0.00
  -12   -8    3      0.44      0.00
  -11   -8    3      1.08      0.00
  -10   -8    3      1.53      0.00
   -9   -8    3     -1.37      0.00
   -8   -8    3     -1.55      0.00
   -7   -8    3      0.33      0.00
   -6   -8    3      1.43      0.00
   -5   -8    3     -0.28      0.00
   -4   -8    3     -2.05      0.00
   -3   -8    3     -1.05      0.00
   -2   -8    3     -3.30      0.00
   -1   -8    3      0.65      0.00
    0   -8    3      3.34      0.00
    1   -8    3      2.68      0.00
    2   -8    3      1.27      0.00
    3   -8    3      4.48      0.00
    4   -8    3     -1.98      0.00
    5   -8    3     -1.76      0.00
    6   -8    3      0.10      0.00
    7   -8    3      0.18      0.00
    8   -8    3      0.71      0.00
    9   -8    3      3.12      0.00
   10   -8    3      0.15      0.00
   11   -8    3     -0.04      0.00
   12   -8    3     -0.33      0.00
   13   -8    3      0.37      0.00
  -12   -9    3     -0.12      0.00
  -11   -9    3     -0.38      0.00
  -10   -9    3     -1.36      0.00
   -9   -9    3      0.00      0.00
   -8   -9    3     -0.27      0.00
   -7   -9    3     -1.21      0.00
   -6   -9    3     -1.30      0.00
   -5   -9    3      1.67      0.00
   -4   -9    3      1.91      0.00
   -3   -9    3     -3.90      0.00
   -2   -9    3     -2.96      0.00
   -1   -9    3     -2.19      0.00
    0   -9    3     -5.31      0.00
    1   -9    3      1.96      0.00
    2   -9    3      3.94      0.00
    3   -9    3     -1.35      0.00
    4   -9    3      1.74      0.00
    5   -9    3     -0.30      0.00
    6   -9    3     -1.26      0.00
    7   -9    3     -0.64      0.00
    8   -9    3     -0.25      0.00
    9   -9    3     -0.83      0.00
   10   -9    3      0.83      0.00
   11   -9    3     -0.18      0.00
   12   -9    3     -0.39      0.00
   13   -9    3     -1.13      0.00
  -12  -10    3     -1.55      0.00
  -11  -10    3     -0.62      0.00
  -10  -10    3      1.19      0.00
   -9  -10    3      0.66      0.00
   -8  -10    3     -0.27      0.00
   -7  -10    3     -0.76      0.00
   -6  -10    3      0.65      0.00
   -5  -10    3     -1.90      0.00
   -4  -10    3     -0.61      0.00
   -3  -10    3      6.64      0.00
   -2  -10    3      3.07      0.00
   -1  -10    3     -3.78      0.00
    0  -10    3      1.52      0.00
    1  -10    3     -5.05      0.00
    2  -10    3     -7.11      0.00
    3  -10    3     -4.28      0.00
    4  -10    3     -6.61      0.00
    5  -10    3     -1.77      0.00
    6  -10    3      0.11      0.00
    7  -10    3     -0.84      0.00
    8  -10    3     -2.26      0.00
    9  -10    3     -1.37      0.00
   10  -10    3     -0.01      0.00
   11  -10    3      1.29      0.00
   12  -10    3      1.03      0.00
   13  -10    3      0.18      0.00
  -11  -11    3      0.37      0.00
  -10  -11    3     -1.27      0.00
   -9  -11    3     -1.01      0.00
   -8  -11    3      0.45      0.00
   -7  -11    3      1.34      0.00
   -6  -11    3     -0.50      0.00
   -5  -11    3      0.04      0.00
   -4  -11    3     -2.85      0.00
   -3  -11    3     -6.31      0.00
   -2  -11    3      0.80      0.00
   -1  -11    3      8.66      0.00
    0  -11    3     -1.01      0.00
    1  -11    3      0.12      0.00
    2  -11    3      1.65      0.00
    3  -11    3     -0.38      0.00
    4  -11    3      1.65      0.00
    5  -11    3     -0.40      0.00
    6  -11    3     -0.51      0.00
    7  -11    3     -0.47      0.00
    8  -11    3      0.79      0.00
    9  -11    3      1.65      0.00
   10  -11    3     -0.01      0.00
   11  -11    3     -0.13      0.00
   12  -11    3     -0.06      0.00
  -11  -12    3     -0.82      0.00
  -10  -12    3     -0.12      0.00
   -9  -12    3     -0.26      0.00
   -8  -12    3     -0.68      0.00
   -7  -12    3     -0.07      0.00
   -6  -12    3      1.99      0.00
   -5  -12    3      0.64      0.00
   -4  -12    3      1.47      0.00
   -3  -12    3      1.40      0.00
   -2  -12    3     -3.69      0.00
   -1  -12    3     -5.64      0.00
    0  -12    3      6.10      0.00
    1  -12    3      6.16      0.00
    2  -12    3      0.74      0.00
    3  -12    3     -1.80      0.00
    4  -12    3     -5.07      0.00
    5  -12    3     -2.84      0.00
    6  -12    3     -1.26      0.00
    7  -12    3     -0.07      0.00
    8  -12    3     -1.03      0.00
    9  -12    3     -1.21      0.00
   10  -12    3      1.32      0.00
   11  -12    3     -0.30      0.00
   12  -12    3     -0.26      0.00
  -11  -13    3      0.50      0.00
  -10  -13    3      0.60      0.00
   -9  -13    3      1.58      0.00
   -8  -13    3      0.87      0.00
   -7  -13    3     -0.40      0.00
   -6  -13    3     -1.94      0.00
   -5  -13    3     -0.41      0.00
   -4  -13    3     -0.11      0.00
   -3  -13    3     -1.14      0.00
   -2  -13    3      1.23      0.00
   -1  -13    3      1.34      0.00
    0  -13    3     -6.09      0.00
    1  -13    3     -5.38      0.00
    2  -13    3     -1.80      0.00
    3  -13    3     -0.95      0.00
    4  -13    3      1.34      0.00
    5  -13    3     -1.25      0.00
    6  -13    3     -2.08      0.00
    7  -13    3     -3.31      0.00
    8  -13    3     -1.51      0.00
    9  -13    3      0.78      0.00
   10  -13    3     -0.96      0.00
   11  -13    3      1.65      0.00
   12  -13    3      0.94      0.00
  -10  -14    3     -1.26      0.00
   -9  -14    3     -1.41      0.00
   -8  -14    3      0.29      0.00
   -7  -14    3     -0.23      0.00
   -6  -14    3     -0.81      0.00
   -5  -14    3     -1.21      0.00
   -4  -14    3     -0.84      0.00
   -3  -14    3      1.06      0.00
   -2  -14    3     -1.27      0.00
   -1  -14    3     -2.26      0.00
    0  -14    3      1.30      0.00
    1  -14    3      1.71      0.00
    2  -14    3      0.47      0.00
    3  -14    3      0.17      0.00
    4  -14    3     -1.23      0.00
    5  -14    3     -0.40      0.00
    6  -14    3     -2.11      0.00
    7  -14    3     -1.49      0.00
    8  -14    3     -0.48      0.00
    9  -14    3     -0.01      0.00
   10  -14    3      0.92      0.00
   11  -14    3     -1.06      0.00
   12  -14    3      0.65      0.00
  -10  -15    3      0.71      0.00
   -9  -15    3     -0.21      0.00
   -8  -15    3     -1.89      0.00
   -7  -15    3     -0.70      0.00
   -6  -15    3      0.00      0.00
   -5  -15    3      0.33      0.00
   -4  -15    3      1.32      0.00
   -3  -15    3     -0.63      0.00
   -2  -15    3      0.07      0.00
   -1  -15    3      1.82      0.00
    0  -15    3      2.95      0.00
    1  -15    3      2.57      0.00
    2  -15    3      0.58      0.00
    3  -15    3      0.23      0.00
    4  -15    3     -0.40      0.00
    5  -15    3     -1.37      0.00
    6  -15    3      0.04      0.00
    7  -15    3     -1.82      0.00
    8  -15    3     -2.61      0.00
    9  -15    3     -1.93      0.00
   10  -15    3     -0.76      0.00
   11  -15    3      0.44      0.00
   -9  -16    3      0.07      0.00
   -8  -16    3      1.35      0.00
   -7  -16    3      0.06      0.00
   -6  -16    3     -1.44      0.00
   -5  -16    3     -0.52      0.00
   -4  -16    3     -0.14      0.00
   -3  -16    3      0.67      0.00
   -2  -16    3     -0.02      0.00
   -1  -16    3     -2.22      0.00
    0  -16    3     -3.09      0.00
    1  -16    3     -0.94      0.00
    2  -16    3      2.62      0.00
    3  -16    3      1.20      0.00
    4  -16    3      0.03      0.00
    5  -16    3     -1.06      0.00
    6  -16    3     -3.66      0.00
    7  -16    3     -2.58      0.00
    8  -16    3     -0.41      0.00
    9  -16    3      1.09      0.00
   10  -16    3      0.34      0.00
   11  -16    3      0.35      0.00
   -9  -17    3     -0.22      0.00
   -8  -17    3     -0.89      0.00
   -7  -17    3     -1.01      0.00
   -6  -17    3      0.80      0.00
   -5  -17    3      1.00      0.00
   -4  -17    3      0.77      0.00
   -3  -17    3      0.72      0.00
   -2  -17    3     -2.00      0.00
   -1  -17    3     -1.60      0.00
    0  -17    3     -0.38      0.00
    1  -17    3     -0.22      0.00
    2  -17    3     -0.43      0.00
    3  -17    3      1.89      0.00
    4  -17    3     -1.22      0.00
    5  -17    3     -2.71      0.00
    6  -17    3     -1.69      0.00
    7  -17    3     -2.82      0.00
    8  -17    3     -3.58      0.00
    9  -17    3     -3.57      0.00
   10  -17    3     -1.37      0.00
   11  -17    3     -0.73      0.00
   -8  -18    3      0.52      0.00
   -7  -18    3      1.87      0.00
   -6  -18    3     -1.01      0.00
   -5  -18    3     -1.27      0.00
   -4  -18    3      0.11      0.00
   -3  -18    3     -0.56      0.00
   -2  -18    3      2.36      0.00
   -1  -18    3      1.92      0.00
    0  -18    3      1.14      0.00
    1  -18    3     -0.25      0.00
    2  -18    3     -0.35      0.00
    3  -18    3     -0.93      0.00
    4  -18    3      2.56      0.00
    5  -18    3      1.84      0.00
    6  -18    3     -0.75      0.00
    7  -18    3     -1.93      0.00
    8  -18    3     -2.96      0.00
    9  -18    3     -2.59      0.00
   10  -18    3     -1.02      0.00
   -8  -19    3     -0.62      0.00
   -7  -19    3      0.55      0.00
   -6  -19    3      3.63      0.00
   -5  -19    3      1.81      0.00
   -4  -19    3     -0.45      0.00
   -3  -19    3      0.88      0.00
   -2  -19    3     -2.14      0.00
   -1  -19    3     -2.97      0.00
    0  -19    3     -2.68      0.00
    1  -19    3      0.84      0.00
    2  -19    3      1.34      0.00
    3  -19    3      1.00      0.00
    4  -19    3     -2.07      0.00
    5  -19    3     -2.07      0.00
    6  -19    3     -2.03      0.00
    7  -19    3     -0.78      0.00
    8  -19    3     -0.66      0.00
    9  -19    3     -0.98      0.00
   10  -19    3     -2.35      0.00
   -7  -20    3     -0.89      0.00
   -6  -20    3     -0.45      0.00
   -5  -20    3      1.42      0.00
   -4  -20    3      0.83      0.00
   -3  -20    3     -0.97      0.00
   -2  -20    3      0.20      0.00
   -1  -20    3     -0.72      0.00
    0  -20    3     -0.05      0.00
    1  -20    3     -1.95      0.00
    2  -20    3     -0.93      0.00
    3  -20    3      0.33      0.00
    4  -20    3      2.48      0.00
    5  -20    3      0.58      0.00
    6  -20    3     -0.28      0.00
    7  -20    3     -2.12      0.00
    8  -20    3     -2.60      0.00
    9  -20    3     -3.22      0.00
   -6  -21    3      0.57      0.00
   -5  -21    3     -1.11      0.00
   -4  -21    3     -0.52      0.00
   -3  -21    3     -0.98      0.00
   -2  -21    3     -2.75      0.00
   -1  -21    3     -2.30      0.00
    0  -21    3     -2.01      0.00
    1  -21    3      0.20      0.00
    2  -21    3      0.39      0.00
    3  -21    3      1.22      0.00
    4  -21    3     -0.02      0.00
    5  -21    3      1.06      0.00
    8  -21    3     -1.11      0.00
    9  -21    3      0.50      0.00
   -5  -22    3      0.03      0.00
   -4  -22    3      0.44      0.00
   -3  -22    3      2.18      0.00
   -2  -22    3      0.65      0.00
   -1  -22    3     -1.15      0.00
    0  -22    3     -1.40      0.00
    1  -22    3     -2.17      0.00
    2  -22    3     -0.67      0.00
    3  -22    3     -0.71      0.00
    4  -22    3      0.72      0.00
    5  -22    3     -0.25      0.00
    6  -22    3      0.05      0.00
   -4  -23    3     -1.16      0.00
   -3  -23    3     -3.19      0.00
   -2  -23    3     -0.77      0.00
   -1  -23    3     -0.02      0.00
    0  -23    3     -0.53      0.00
    1  -23    3      0.06      0.00
    2  -23    3      0.66      0.00
    3  -23    3      1.48      0.00
    4  -23    3      0.64      0.00
    5  -23    3      0.21      0.00
    6  -23    3      0.14      0.00
   -3  -24    3      2.20      0.00
   -2  -24    3     -0.46      0.00
   -1  -24    3     -0.42      0.00
    0  -24    3     -0.60      0.00
    1  -24    3     -1.64      0.00
    2  -24    3     -1.72      0.00
    3  -24    3     -0.49      0.00
    4  -24    3      0.55      0.00
    5  -24    3      1.16      0.00
    6  -24    3      0.41      0.00
   -1  -25    3      0.17      0.00
    0  -25    3     -1.57      0.00
    1  -25    3     -0.25      0.00
    2  -25    3      1.28      0.00
    3  -25    3      0.79      0.00
    4  -25    3      1.51      0.00
   -4   24    4     -0.91      0.00
   -3   24    4     -0.81      0.00
   -2   24    4      0.14      0.00
   -1   24    4      0.17      0.00
    0   24    4      0.94      0.00
    1   24    4      1.01      0.00
   -5   23    4      2.17      0.00
   -4   23    4      0.98      0.00
   -3   23    4      0.08      0.00
   -2   23    4     -0.28      0.00
   -1   23    4      0.02      0.00
    0   23    4     -0.03      0.00
    1   23    4      1.41      0.00
    2   23    4     -0.29      0.00
    3   23    4     -0.39      0.00
   -6   22    4     -2.38      0.00
   -5   22    4     -0.61      0.00
   -4   22    4      0.25      0.00
   -3   22    4     -0.59      0.00
   -2   22    4     -1.12      0.00
   -1   22    4     -0.67      0.00
    0   22    4      0.37      0.00
    1   22    4     -1.73      0.00
    2   22    4      1.40      0.00
    3   22    4      1.41      0.00
    4   22    4      0.52      0.00
   -6   21    4      1.29      0.00
   -5   21    4     -0.72      0.00
   -4   21    4     -0.58      0.00
   -3   21    4      0.61      0.00
   -2   21    4      1.66      0.00
   -1   21    4      2.13      0.00
    0   21    4      0.73      0.00
    1   21    4      2.55      0.00
    2   21    4     -0.35      0.00
    3   21    4     -0.35      0.00
    4   21    4      0.33      0.00
    5   21    4      1.61      0.00
   -6   20    4     -0.04      0.00
   -5   20    4      0.09      0.00
   -4   20    4     -1.30      0.00
   -3   20    4     -0.87      0.00
   -2   20    4     -1.08      0.00
   -1   20    4     -1.08      0.00
    0   20    4      0.72      0.00
    1   20    4     -0.22      0.00
    2   20    4      1.85      0.00
    3   20    4      0.68      0.00
    4   20    4      1.10      0.00
    5   20    4     -0.61      0.00
    6   20    4     -1.39      0.00
   -9   19    4      0.71      0.00
   -8   19    4      0.20      0.00
   -7   19    4      0.84      0.00
   -6   19    4      0.85      0.00
   -5   19    4      0.99      0.00
   -4   19    4      1.15      0.00
   -3   19    4     -0.02      0.00
   -2   19    4      0.41      0.00
   -1   19    4      0.69      0.00
    0   19    4     -0.80      0.00
    1   19    4      1.07      0.00
    2   19    4      0.23      0.00
    3   19    4      1.94      0.00
    4   19    4     -0.62      0.00
    5   19    4     -1.48      0.00
    6   19    4     -0.70      0.00
    7   19    4      0.50      0.00
  -10   18    4      0.93      0.00
   -9   18    4     -1.29      0.00
   -8   18    4     -1.06      0.00
   -7   18    4      0.22      0.00
   -6   18    4     -0.38      0.00
   -5   18    4     -0.17      0.00
   -4   18    4      1.28      0.00
   -3   18    4      2.18      0.00
   -2   18    4      0.49      0.00
   -1   18    4     -1.08      0.00
    0   18    4      0.66      0.00
    1   18    4     -1.34      0.00
    2   18    4     -1.35      0.00
    3   18    4     -2.55      0.00
    4   18    4      0.79      0.00
    5   18    4      0.76      0.00
    6   18    4     -1.25      0.00
    7   18    4     -2.06      0.00
    8   18    4     -0.19      0.00
  -10   17    4     -0.16      0.00
   -9   17    4      0.86      0.00
   -8   17    4      0.38      0.00
   -7   17    4      0.24      0.00
   -6   17    4      0.94      0.00
   -5   17    4     -0.74      0.00
   -4   17    4     -1.75      0.00
   -3   17    4      0.23      0.00
   -2   17    4      2.46      0.00
   -1   17    4      3.28      0.00
    0   17    4     -0.39      0.00
    1   17    4     -0.65      0.00
    2   17    4     -1.35      0.00
    3   17    4      1.34      0.00
    4   17    4      0.10      0.00
    5   17    4      0.09      0.00
    6   17    4      1.25      0.00
    7   17    4      1.05      0.00
    8   17    4     -1.96      0.00
  -11   16    4      1.20      0.00
  -10   16    4     -0.33      0.00
   -9   16    4     -0.98      0.00
   -8   16    4     -0.60      0.00
   -7   16    4     -0.20      0.00
   -6   16    4      0.45      0.00
   -5   16    4      2.31      0.00
   -4   16    4      2.91      0.00
   -3   16    4      0.59      0.00
   -2   16    4      0.51      0.00
   -1   16    4      0.43      0.00
    0   16    4      3.90      0.00
    1   16    4      4.07      0.00
    2   16    4      2.92      0.00
    3   16    4     -1.43      0.00
    4   16    4     -0.88      0.00
    5   16    4      0.09      0.00
    6   16    4     -0.07      0.00
    7   16    4     -0.39      0.00
    8   16    4      0.12      0.00
    9   16    4     -0.50      0.00
  -11   15    4      0.38      0.00
  -10   15    4      1.17      0.00
   -9   15    4     -0.54      0.00
   -8   15    4     -0.34      0.00
   -7   15    4      0.64      0.00
   -6   15    4     -0.06      0.00
   -5   15    4     -1.22      0.00
   -4   15    4      0.56      0.00
   -3   15    4      4.00      0.00
   -2   15    4      1.92      0.00
   -1   15    4      1.68      0.00
    0   15    4     -0.56      0.00
    1   15    4     -1.44      0.00
    2   15    4     -0.74      0.00
    3   15    4      2.60      0.00
    4   15    4      1.31      0.00
    5   15    4      0.58      0.00
    6   15    4      1.39      0.00
    7   15    4     -0.74      0.00
    8   15    4     -2.96      0.00
    9   15    4     -3.32      0.00
  -11   14    4      2.11      0.00
  -10   14    4      0.65      0.00
   -9   14    4      1.55      0.00
   -8   14    4      0.73      0.00
   -7   14    4     -0.18      0.00
   -6   14    4     -0.86      0.00
   -5   14    4     -0.41      0.00
   -4   14    4     -0.17      0.00
   -3   14    4      0.91      0.00
   -2   14    4      5.52      0.00
   -1   14    4      3.93      0.00
    0   14    4      1.41      0.00
    1   14    4     -0.44      0.00
    2   14    4      0.13      0.00
    3   14    4     -0.99      0.00
    4   14    4      0.33      0.00
    5   14    4     -0.43      0.00
    6   14    4     -2.48      0.00
    7   14    4     -0.71      0.00
    8   14    4      0.52      0.00
    9   14    4     -0.08      0.00
   10   14    4     -0.07      0.00
  -12   13    4      0.01      0.00
  -11   13    4      0.65      0.00
  -10   13    4      1.77      0.00
   -9   13    4      0.05      0.00
   -8   13    4      0.19      0.00
   -7   13    4      0.24      0.00
   -6   13    4      0.88      0.00
   -5   13    4      0.43      0.00
   -4   13    4      2.25      0.00
   -3   13    4      3.75      0.00
   -2   13    4      2.51      0.00
   -1   13    4      5.25      0.00
    0   13    4      7.28      0.00
    1   13    4      7.67      0.00
    2   13    4      1.32      0.00
    3   13    4     -0.66      0.00
    4   13    4     -0.33      0.00
    5   13    4      1.74      0.00
    6   13    4      3.00      0.00
    7   13    4      0.05      0.00
    8   13    4     -1.22      0.00
    9   13    4     -0.84      0.00
   10   13    4     -1.51      0.00
  -12   12    4      2.08      0.00
  -11   12    4      0.65      0.00
  -10   12    4     -0.77      0.00
   -9   12    4      0.28      0.00
   -8   12    4      0.41      0.00
   -7   12    4      0.84      0.00
   -6   12    4     -0.95      0.00
   -5   12    4     -0.83      0.00
   -4   12    4     -1.17      0.00
   -3   12    4      1.34      0.00
   -2   12    4      5.34      0.00
   -1   12    4      6.09      0.00
    0   12    4      5.28      0.00
    1   12    4     -0.84      0.00
    2   12    4      2.04      0.00
    3   12    4      2.03      0.00
    4   12    4     -0.39      0.00
    5   12    4     -1.49      0.00
    6   12    4     -1.38      0.00
    7   12    4     -0.70      0.00
    8   12    4     -0.18      0.00
    9   12    4     -1.11      0.00
   10   12    4     -0.87      0.00
   11   12    4     -0.66      0.00
  -12   11    4      0.25      0.00
  -11   11    4      1.88      0.00
  -10   11    4      3.29      0.00
   -9   11    4      2.40      0.00
   -8   11    4      0.93      0.00
   -7   11    4     -1.54      0.00
   -6   11    4     -1.31      0.00
   -5   11    4     -0.71      0.00
   -4   11    4      1.50      0.00
   -3   11    4      2.20      0.00
   -2   11    4      1.37      0.00
   -1   11    4     -1.19      0.00
    0   11    4     -0.80      0.00
    1   11    4      7.84      0.00
    2   11    4      1.73      0.00
    3   11    4     -0.33      0.00
    4   11    4      1.95      0.00
    5   11    4      0.19      0.00
    6   11    4     -1.45      0.00
    7   11    4      1.32      0.00
    8   11    4      1.37      0.00
    9   11    4      0.04      0.00
   10   11    4     -0.77      0.00
   11   11    4      0.15      0.00
  -12   10    4      1.69      0.00
  -11   10    4      1.39      0.00
  -10   10    4      1.11      0.00
   -9   10    4      1.93      0.00
   -8   10    4      1.04      0.00
   -7   10    4      1.36      0.00
   -6   10    4      0.79      0.00
   -5   10    4     -2.08      0.00
   -4   10    4     -4.16      0.00
   -3   10    4     -1.27      0.00
   -2   10    4      4.32      0.00
   -1   10    4     13.49      0.00
    0   10    4     14.43      0.00
    1   10    4      0.41      0.00
    2   10    4      1.59      0.00
    3   10    4      2.48      0.00
    4   10    4      0.08      0.00
    5   10    4      1.88      0.00
    6   10    4      2.90      0.00
    7   10    4     -0.91      0.00
    8   10    4      0.30      0.00
    9   10    4      1.68      0.00
   10   10    4      0.06      0.00
   11   10    4     -2.18      0.00
  -13    9    4     -0.07      0.00
  -12    9    4      0.24      0.00
  -11    9    4     -0.29      0.00
  -10    9    4      1.67      0.00
   -9    9    4      2.47      0.00
   -8    9    4      3.58      0.00
   -7    9    4      1.13      0.00
   -6    9    4     -0.55      0.00
   -5    9    4      0.46      0.00
   -4    9    4      1.39      0.00
   -3    9    4      1.71      0.00
   -2    9    4      5.27      0.00
   -1    9    4      4.41      0.00
    0    9    4      6.97      0.00
    1    9    4     16.36      0.00
    2    9    4      7.83      0.00
    3    9    4     -0.96      0.00
    4    9    4     -1.30      0.00
    5    9    4     -0.33      0.00
    6    9    4     -0.24      0.00
    7    9    4      2.06      0.00
    8    9    4      0.39      0.00
    9    9    4     -1.07      0.00
   10    9    4     -0.47      0.00
   11    9    4     -0.20      0.00
   12    9    4     -0.62      0.00
  -13    8    4      1.18      0.00
  -12    8    4      1.47      0.00
  -11    8    4      3.00      0.00
  -10    8    4      0.93      0.00
   -9    8    4      0.78      0.00
   -8    8    4     -1.40      0.00
   -7    8    4      0.18      0.00
   -6    8    4      1.86      0.00
   -5    8    4     -0.68      0.00
   -4    8    4     -4.39      0.00
   -3    8    4     -4.64      0.00
   -2    8    4     -5.70      0.00
   -1    8    4      2.52      0.00
    0    8    4      8.03      0.00
    1    8    4      4.33      0.00
    2    8    4      7.25      0.00
    3    8    4      9.02      0.00
    4    8    4      4.58      0.00
    5    8    4      0.53      0.00
    6    8    4     -0.18      0.00
    7    8    4     -0.98      0.00
    8    8    4      0.11      0.00
    9    8    4      1.63      0.00
   10    8    4      0.74      0.00
   11    8    4     -0.21      0.00
   12    8    4     -0.82      0.00
  -13    7    4      0.42      0.00
  -12    7    4      1.31      0.00
  -11    7    4      0.34      0.00
  -10    7    4      3.04      0.00
   -9    7    4      2.54      0.00
   -8    7    4      4.80      0.00
   -7    7    4      2.76      0.00
   -6    7    4     -1.43      0.00
   -5    7    4     -2.14      0.00
   -4    7    4     -1.18      0.00
   -3    7    4     -0.01      0.00
   -2    7    4      8.49      0.00
   -1    7    4      8.35      0.00
    0    7    4      9.48      0.00
    1    7    4      9.04      0.00
    2    7    4      5.32      0.00
    3    7    4     -0.14      0.00
    4    7    4     -0.98      0.00
    5    7    4      1.12      0.00
    6    7    4      0.86      0.00
    7    7    4      0.74      0.00
    8    7    4      0.51      0.00
    9    7    4     -0.68      0.00
   10    7    4      0.16      0.00
   11    7    4     -0.79      0.00
   12    7    4     -1.13      0.00
  -13    6    4     -0.07      0.00
  -12    6    4     -0.82      0.00
  -11    6    4      1.67      0.00
  -10    6    4      1.68      0.00
   -9    6    4      5.10      0.00
   -8    6    4      3.21      0.00
   -7    6    4      4.09      0.00
   -6    6    4      4.12      0.00
   -5    6    4     -2.14      0.00
   -4    6    4     -5.52      0.00
   -3    6    4     -1.46      0.00
   -2    6    4      0.22      0.00
   -1    6    4      7.72      0.00
    0    6    4     11.01      0.00
    1    6    4     18.72      0.00
    2    6    4     11.41      0.00
    3    6    4      7.06      0.00
    4    6    4      3.95      0.00
    5    6    4      0.45      0.00
    6    6    4      1.23      0.00
    7    6    4      0.94      0.00
    8    6    4     -1.15      0.00
    9    6    4      0.94      0.00
   10    6    4      0.34      0.00
   11    6    4      0.40      0.00
   12    6    4     -0.86      0.00
  -13    5    4      0.10      0.00
  -12    5    4      1.24      0.00
  -11    5    4      0.81      0.00
  -10    5    4      1.58      0.00
   -9    5    4     -1.42      0.00
   -8    5    4      1.30      0.00
   -7    5    4      2.72      0.00
   -6    5    4      3.72      0.00
   -5    5    4      4.10      0.00
   -4    5    4     -3.26      0.00
   -3    5    4     -8.91      0.00
   -2    5    4     -6.01      0.00
   -1    5    4      0.70      0.00
    0    5    4     14.93      0.00
    1    5    4      5.68      0.00
    2    5    4     16.11      0.00
    3    5    4     12.45      0.00
    4    5    4      4.58      0.00
    5    5    4      2.14      0.00
    6    5    4     -0.06      0.00
    7    5    4      0.05      0.00
    8    5    4      2.94      0.00
    9    5    4      1.02      0.00
   10    5    4      0.43      0.00
   11    5    4     -0.71      0.00
   12    5    4      0.03      0.00
  -13    4    4      0.63      0.00
  -12    4    4     -0.54      0.00
  -11    4    4     -0.43      0.00
  -10    4    4      1.67      0.00
   -9    4    4      6.16      0.00
   -8    4    4      3.91      0.00
   -7    4    4      2.14      0.00
   -6    4    4      1.59      0.00
   -5    4    4      1.58      0.00
   -4    4    4      3.72      0.00
   -3    4    4      0.17      0.00
   -2    4    4     -0.56      0.00
   -1    4    4     -1.94      0.00
    0    4    4    -11.06      0.00
    1    4    4     23.85      0.00
    2    4    4     16.50      0.00
    3    4    4      8.06      0.00
    4    4    4      3.89      0.00
    5    4    4     -0.33      0.00
    6    4    4     -0.47      0.00
    7    4    4      0.64      0.00
    8    4    4     -2.46      0.00
    9    4    4     -0.38      0.00
   10    4    4      0.04      0.00
   11    4    4      0.42      0.00
   12    4    4     -1.10      0.00
   13    4    4     -0.65      0.00
  -13    3    4      0.66      0.00
  -12    3    4      0.38      0.00
  -11    3    4     -0.04      0.00
  -10    3    4     -0.27      0.00
   -9    3    4     -0.32      0.00
   -8    3    4      2.90      0.00
   -7    3    4      4.45      0.00
   -6    3    4      4.25      0.00
   -5    3    4     -1.93      0.00
   -4    3    4     -8.40      0.00
   -3    3    4     -3.81      0.00
   -2    3    4     -7.38      0.00
   -1    3    4      2.38      0.00
    0    3    4     30.82      0.00
    1    3    4    -10.04      0.00
    2    3    4      0.05      0.00
    3    3    4     12.99      0.00
    4    3    4     11.15      0.00
    5    3    4      5.06      0.00
    6    3    4      0.61      0.00
    7    3    4     -4.04      0.00
    8    3    4     -0.50      0.00
    9    3    4      0.17      0.00
   10    3    4      0.76      0.00
   11    3    4      0.01      0.00
   12    3    4      0.41      0.00
   13    3    4      1.18      0.00
  -13    2    4      0.05      0.00
  -12    2    4      0.58      0.00
  -11    2    4     -0.01      0.00
  -10    2    4     -0.11      0.00
   -9    2    4      1.36      0.00
   -8    2    4      3.08      0.00
   -7    2    4      3.78      0.00
   -6    2    4      3.87      0.00
   -5    2    4      6.14      0.00
   -4    2    4      1.09      0.00
   -3    2    4    -11.76      0.00
   -2    2    4     -0.17      0.00
   -1    2    4     -1.45      0.00
    0    2    4    -27.31      0.00
    1    2    4     31.38      0.00
    2    2    4     28.61      0.00
    3    2    4      9.66      0.00
    4    2    4      4.58      0.00
    5    2    4      3.18      0.00
    6    2    4      0.29      0.00
    7    2    4      2.75      0.00
    8    2    4      1.67      0.00
    9    2    4      1.58      0.00
   10    2    4     -0.97      0.00
   11    2    4     -1.05      0.00
   12    2    4     -0.63      0.00
   13    2    4     -1.41      0.00
  -13    1    4      1.77      0.00
  -12    1    4      0.26      0.00
  -11    1    4     -0.17      0.00
  -10    1    4      0.23      0.00
   -9    1    4      0.69      0.00
   -8    1    4      1.28      0.00
   -7    1    4      4.38      0.00
   -6    1    4      8.02      0.00
   -5    1    4      6.83      0.00
   -4    1    4      4.47      0.00
   -3    1    4     -2.34      0.00
   -2    1    4    -25.54      0.00
   -1    1    4     -7.95      0.00
    0    1    4     49.59      0.00
    1    1    4     14.65      0.00
    2    1    4      9.49      0.00
    3    1    4     14.79      0.00
    4    1    4      9.49      0.00
    5    1    4      3.51      0.00
    6    1    4      4.11      0.00
    7    1    4     -0.20      0.00
    8    1    4     -1.57      0.00
    9    1    4     -0.61      0.00
   10    1    4      2.81      0.00
   11    1    4      0.78      0.00
   12    1    4     -0.65      0.00
   13    1    4      0.36      0.00
  -13    0    4     -0.37      0.00
  -12    0    4      0.59      0.00
  -11    0    4      0.18      0.00
  -10    0    4     -1.19      0.00
   -9    0    4     -1.52      0.00
   -8    0    4      1.42      0.00
   -7    0    4      2.71      0.00
   -6    0    4      0.29      0.00
   -5    0    4     -1.06      0.00
   -4    0    4      0.20      0.00
   -3    0    4      2.15      0.00
   -2    0    4      7.85      0.00
   -1    0    4    -20.86      0.00
    0    0    4    -59.46      0.00
    1    0    4    -18.38      0.00
    2    0    4      6.01      0.00
    3    0    4     11.58      0.00
    4    0    4      9.96      0.00
    5    0    4      3.89      0.00
    6    0    4     -5.27      0.00
    7    0    4     -3.48      0.00
    8    0    4     -0.42      0.00
    9    0    4     -0.56      0.00
   10    0    4     -1.86      0.00
   11    0    4      0.74      0.00
   12    0    4      0.34      0.00
   13    0    4      0.40      0.00
  -13   -1    4     -0.09      0.00
  -12   -1    4     -0.94      0.00
  -11   -1    4     -0.55      0.00
  -10   -1    4     -0.75      0.00
   -9   -1    4      1.35      0.00
   -8   -1    4      0.48      0.00
   -7   -1    4      0.66      0.00
   -6   -1    4      4.41      0.00
   -5   -1    4      5.50      0.00
   -4   -1    4      0.01      0.00
   -3   -1    4     -3.76      0.00
   -2   -1    4     -3.95      0.00
   -1   -1    4     10.71      0.00
    0   -1    4     19.43      0.00
    1   -1    4      8.32      0.00
    2   -1    4      1.07      0.00
    3   -1    4      3.13      0.00
    4   -1    4      6.58      0.00
    5   -1    4      4.09      0.00
    6   -1    4      5.75      0.00
    7   -1    4      2.48      0.00
    8   -1    4     -1.21      0.00
    9   -1    4     -1.82      0.00
   10   -1    4     -0.13      0.00
   11   -1    4     -1.52      0.00
   12   -1    4      0.08      0.00
   13   -1    4     -0.49      0.00
  -13   -2    4     -1.23      0.00
  -12   -2    4      0.78      0.00
  -11   -2    4      1.04      0.00
  -10   -2    4      1.41      0.00
   -9   -2    4     -0.95      0.00
   -8   -2    4      2.03      0.00
   -7   -2    4      6.03      0.00
   -6   -2    4      6.73      0.00
   -5   -2    4      6.20      0.00
   -4   -2    4      6.90      0.00
   -3   -2    4      0.60      0.00
   -2   -2    4     -9.81      0.00
   -1   -2    4     -3.94      0.00
    0   -2    4     26.57      0.00
    1   -2    4     10.53      0.00
    2   -2    4      6.93      0.00
    3   -2    4      6.89      0.00
    4   -2    4      2.16      0.00
    5   -2    4      6.91      0.00
    6   -2    4      2.75      0.00
    7   -2    4     -0.67      0.00
    8   -2    4     -0.89      0.00
    9   -2    4      0.38      0.00
   10   -2    4      0.19      0.00
   11   -2    4      1.68      0.00
   12   -2    4     -0.48      0.00
   13   -2    4     -0.95      0.00
  -13   -3    4      0.06      0.00
  -12   -3    4     -1.60      0.00
  -11   -3    4     -0.62      0.00
  -10   -3    4     -1.50      0.00
   -9   -3    4      0.87      0.00
   -8   -3    4     -0.38      0.00
   -7   -3    4     -1.72      0.00
   -6   -3    4     -1.42      0.00
   -5   -3    4      1.03      0.00
   -4   -3    4     -0.32      0.00
   -3   -3    4      3.01      0.00
   -2   -3    4      8.38      0.00
   -1   -3    4    -14.18      0.00
    0   -3    4    -60.39      0.00
    1   -3    4    -17.30      0.00
    2   -3    4      3.26      0.00
    3   -3    4      6.89      0.00
    4   -3    4      9.31      0.00
    5   -3    4     -2.03      0.00
    6   -3    4     -3.05      0.00
    7   -3    4      0.36      0.00
    8   -3    4     -0.07      0.00
    9   -3    4     -1.62      0.00
   10   -3    4      0.18      0.00
   11   -3    4     -0.09      0.00
   12   -3    4      0.34      0.00
   13   -3    4      0.27      0.00
  -13   -4    4     -0.89      0.00
  -12   -4    4      0.51      0.00
  -11   -4    4      0.40      0.00
  -10   -4    4      0.98      0.00
   -9   -4    4     -1.83      0.00
   -8   -4    4     -0.64      0.00
   -7   -4    4      1.10      0.00
   -6   -4    4      2.54      0.00
   -5   -4    4      2.30      0.00
   -4   -4    4      5.72      0.00
   -3   -4    4      2.40      0.00
   -2   -4    4    -10.36      0.00
   -1   -4    4     -2.11      0.00
    0   -4    4     34.68      0.00
    1   -4    4     -7.28      0.00
    2   -4    4     -9.74      0.00
    3   -4    4      1.24      0.00
    4   -4    4     -0.89      0.00
    5   -4    4      4.25      0.00
    6   -4    4      4.07      0.00
    7   -4    4     -0.52      0.00
    8   -4    4     -0.37      0.00
    9   -4    4      1.11      0.00
   10   -4    4     -0.82      0.00
   11   -4    4     -1.20      0.00
   12   -4    4     -0.41      0.00
   13   -4    4     -0.11      0.00
  -13   -5    4      1.10      0.00
  -12   -5    4     -0.14      0.00
  -11   -5    4      0.05      0.00
  -10   -5    4      0.32      0.00
   -9   -5    4      0.80      0.00
   -8   -5    4      0.20      0.00
   -7   -5    4      1.31      0.00
   -6   -5    4      0.73      0.00
   -5   -5    4      1.53      0.00
   -4   -5    4     -2.23      0.00
   -3   -5    4     -1.43      0.00
   -2   -5    4     12.58      0.00
   -1   -5    4     13.62      0.00
    0   -5    4    -23.36      0.00
    1   -5    4      2.67      0.00
    2   -5    4      1.94      0.00
    3   -5    4     -3.13      0.00
    4   -5    4      4.97      0.00
    5   -5    4      2.40      0.00
    6   -5    4     -0.40      0.00
    7   -5    4      1.51      0.00
    8   -5    4      0.03      0.00
    9   -5    4     -0.06      0.00
   10   -5    4      0.65      0.00
   11   -5    4      0.68      0.00
   12   -5    4     -0.41      0.00
   13   -5    4     -0.13      0.00
  -13   -6    4     -1.46      0.00
  -12   -6    4     -1.16      0.00
  -11   -6    4      0.67      0.00
  -10   -6    4      1.30      0.00
   -9   -6    4      0.41      0.00
   -8   -6    4     -1.24      0.00
   -7   -6    4     -2.91      0.00
   -6   -6    4      0.02      0.00
   -5   -6    4      0.80      0.00
   -4   -6    4      4.35      0.00
   -3   -6    4      3.49      0.00
   -2   -6    4    -10.53      0.00
   -1   -6    4    -16.15      0.00
    0   -6    4     15.72      0.00
    1   -6    4      0.63      0.00
    2   -6    4      0.60      0.00
    3   -6    4      1.35      0.00
    4   -6    4     -4.76      0.00
    5   -6    4     -3.13      0.00
    6   -6    4      0.24      0.00
    7   -6    4     -0.03      0.00
    8   -6    4      0.66      0.00
    9   -6    4     -1.07      0.00
   10   -6    4     -0.10      0.00
   11   -6    4     -0.67      0.00
   12   -6    4     -0.27      0.00
   13   -6    4     -0.93      0.00
  -12   -7    4      0.09      0.00
  -11   -7    4     -0.70      0.00
  -10   -7    4     -0.49      0.00
   -9   -7    4     -1.72      0.00
   -8   -7    4     -0.92      0.00
   -7   -7    4      1.37      0.00
   -6   -7    4      0.11      0.00
   -5   -7    4      0.49      0.00
   -4   -7    4     -0.73      0.00
   -3   -7    4     -1.47      0.00
   -2   -7    4      2.29      0.00
   -1   -7    4      6.28      0.00
    0   -7    4    -12.71      0.00
    1   -7    4     -0.63      0.00
    2   -7    4     -0.33      0.00
    3   -7    4      1.48      0.00
    4   -7    4      2.86      0.00
    5   -7    4      0.83      0.00
    6   -7    4     -0.69      0.00
    7   -7    4     -0.75      0.00
    8   -7    4     -0.25      0.00
    9   -7    4      2.68      0.00
   10   -7    4      0.16      0.00
   11   -7    4      0.11      0.00
   12   -7    4      0.03      0.00
   13   -7    4      0.40      0.00
  -12   -8    4     -0.84      0.00
  -11   -8    4     -0.73      0.00
  -10   -8    4     -0.20      0.00
   -9   -8    4      2.01      0.00
   -8   -8    4      1.30      0.00
   -7   -8    4     -1.34      0.00
   -6   -8    4     -1.13      0.00
   -5   -8    4     -1.93      0.00
   -4   -8    4     -0.58      0.00
   -3   -8    4      2.65      0.00
   -2   -8    4      4.05      0.00
   -1   -8    4     -2.86      0.00
    0   -8    4      5.35      0.00
    1   -8    4     -2.01      0.00
    2   -8    4     -4.80      0.00
    3   -8    4     -8.46      0.00
    4   -8    4     -4.58      0.00
    5   -8    4     -1.03      0.00
    6   -8    4      0.23      0.00
    7   -8    4      0.67      0.00
    8   -8    4     -0.23      0.00
    9   -8    4     -3.21      0.00
   10   -8    4     -0.31      0.00
   11   -8    4      0.03      0.00
   12   -8    4      0.28      0.00
   13   -8    4     -0.89      0.00
  -12   -9    4     -1.01      0.00
  -11   -9    4      0.00      0.00
  -10   -9    4      0.71      0.00
   -9   -9    4     -0.34      0.00
   -8   -9    4     -0.52      0.00
   -7   -9    4      1.36      0.00
   -6   -9    4      1.94      0.00
   -5   -9    4     -0.40      0.00
   -4   -9    4     -2.91      0.00
   -3   -9    4     -1.51      0.00
   -2   -9    4     -1.07      0.00
   -1   -9    4      5.65      0.00
    0   -9    4      3.24      0.00
    1   -9    4      1.35      0.00
    2   -9    4     -0.55      0.00
    3   -9    4      1.55      0.00
    4   -9    4     -3.32      0.00
    5   -9    4     -3.00      0.00
    6   -9    4     -0.97      0.00
    7   -9    4     -0.15      0.00
    8   -9    4      0.43      0.00
    9   -9    4      2.66      0.00
   10   -9    4      0.43      0.00
   11   -9    4      0.83      0.00
   12   -9    4      0.51      0.00
   13   -9    4      0.91      0.00
  -12  -10    4      1.16      0.00
  -11  -10    4     -0.50      0.00
  -10  -10    4     -1.37      0.00
   -9  -10    4     -0.14      0.00
   -8  -10    4      0.33      0.00
   -7  -10    4     -0.69      0.00
   -6  -10    4     -1.11      0.00
   -5  -10    4      1.60      0.00
   -4  -10    4      1.62      0.00
   -3  -10    4     -5.03      0.00
   -2  -10    4     -5.03      0.00
   -1  -10    4     -3.61      0.00
    0  -10    4     -1.28      0.00
    1  -10    4      4.97      0.00
    2  -10    4      5.80      0.00
    3  -10    4      0.06      0.00
    4  -10    4      1.14      0.00
    5  -10    4     -1.50      0.00
    6  -10    4     -1.98      0.00
    7  -10    4     -0.88      0.00
    8  -10    4     -0.19      0.00
    9  -10    4     -0.71      0.00
   10  -10    4      0.82      0.00
   11  -10    4     -0.15      0.00
   12  -10    4     -0.40      0.00
   13  -10    4     -1.01      0.00
  -11  -11    4     -0.68      0.00
  -10  -11    4      0.46      0.00
   -9  -11    4      0.15      0.00
   -8  -11    4     -0.69      0.00
   -7  -11    4     -0.72      0.00
   -6  -11    4      0.09      0.00
   -5  -11    4     -1.44      0.00
   -4  -11    4      0.47      0.00
   -3  -11    4      5.57      0.00
   -2  -11    4      1.81      0.00
   -1  -11    4     -3.70      0.00
    0  -11    4     -0.79      0.00
    1  -11    4     -4.18      0.00
    2  -11    4     -5.37      0.00
    3  -11    4     -2.67      0.00
    4  -11    4     -5.07      0.00
    5  -11    4     -2.50      0.00
    6  -11    4     -0.84      0.00
    7  -11    4     -1.10      0.00
    8  -11    4     -2.82      0.00
    9  -11    4     -1.89      0.00
   10  -11    4     -0.33      0.00
   11  -11    4      1.64      0.00
   12  -11    4      1.37      0.00
  -11  -12    4      0.71      0.00
  -10  -12    4     -1.05      0.00
   -9  -12    4     -0.80      0.00
   -8  -12    4      0.55      0.00
   -7  -12    4      0.45      0.00
   -6  -12    4     -1.17      0.00
   -5  -12    4     -0.05      0.00
   -4  -12    4     -2.45      0.00
   -3  -12    4     -5.48      0.00
   -2  -12    4     -0.21      0.00
   -1  -12    4      4.89      0.00
    0  -12    4     -2.39      0.00
    1  -12    4     -0.79      0.00
    2  -12    4      2.54      0.00
    3  -12    4      0.76      0.00
    4  -12    4      2.29      0.00
    5  -12    4     -0.71      0.00
    6  -12    4     -1.79      0.00
    7  -12    4     -1.70      0.00
    8  -12    4      0.11      0.00
    9  -12    4      0.42      0.00
   10  -12    4     -0.26      0.00
   11  -12    4      0.47      0.00
   12  -12    4      0.59      0.00
  -11  -13    4     -0.55      0.00
  -10  -13    4     -0.62      0.00
   -9  -13    4     -1.79      0.00
   -8  -13    4     -1.56      0.00
   -7  -13    4      0.25      0.00
   -6  -13    4      2.14      0.00
   -5  -13    4      0.87      0.00
   -4  -13    4      1.21      0.00
   -3  -13    4      1.87      0.00
   -2  -13    4     -2.49      0.00
   -1  -13    4     -4.39      0.00
    0  -13    4      5.75      0.00
    1  -13    4      6.42      0.00
    2  -13    4      1.27      0.00
    3  -13    4      0.59      0.00
    4  -13    4     -3.67      0.00
    5  -13    4     -1.79      0.00
    6  -13    4     -0.08      0.00
    7  -13    4     -0.26      0.00
    8  -13    4     -2.26      0.00
    9  -13    4     -2.02      0.00
   10  -13    4      0.59      0.00
   11  -13    4     -0.27      0.00
   12  -13    4      0.56      0.00
  -10  -14    4      0.60      0.00
   -9  -14    4      1.14      0.00
   -8  -14    4      0.61      0.00
   -7  -14    4     -0.49      0.00
   -6  -14    4     -2.10      0.00
   -5  -14    4     -0.51      0.00
   -4  -14    4      0.63      0.00
   -3  -14    4     -1.49      0.00
   -2  -14    4     -0.02      0.00
   -1  -14    4      0.28      0.00
    0  -14    4     -5.20      0.00
    1  -14    4     -3.37      0.00
    2  -14    4      1.30      0.00
    3  -14    4      0.88      0.00
    4  -14    4      1.74      0.00
    5  -14    4     -1.27      0.00
    6  -14    4     -2.06      0.00
    7  -14    4     -3.34      0.00
    8  -14    4     -1.70      0.00
    9  -14    4     -0.82      0.00
   10  -14    4     -1.77      0.00
   11  -14    4      0.51      0.00
   12  -14    4      0.00      0.00
  -10  -15    4     -2.50      0.00
   -9  -15    4     -1.67      0.00
   -8  -15    4      0.53      0.00
   -7  -15    4     -0.19      0.00
   -6  -15    4     -0.58      0.00
   -5  -15    4     -0.39      0.00
   -4  -15    4     -0.50      0.00
   -3  -15    4      2.11      0.00
   -2  -15    4     -1.10      0.00
   -1  -15    4     -3.92      0.00
    0  -15    4     -1.24      0.00
    1  -15    4     -0.12      0.00
    2  -15    4      0.63      0.00
    3  -15    4      1.37      0.00
    4  -15    4     -0.69      0.00
    5  -15    4     -0.03      0.00
    6  -15    4     -2.33      0.00
    7  -15    4     -2.52      0.00
    8  -15    4     -2.62      0.00
    9  -15    4     -0.87      0.00
   10  -15    4      0.33      0.00
   11  -15    4     -1.00      0.00
   -9  -16    4     -1.30      0.00
   -8  -16    4     -1.21      0.00
   -7  -16    4      0.00      0.00
   -6  -16    4     -0.10      0.00
   -5  -16    4     -0.45      0.00
   -4  -16    4      1.56      0.00
   -3  -16    4      0.13      0.00
   -2  -16    4      0.82      0.00
   -1  -16    4      2.46      0.00
    0  -16    4      2.21      0.00
    1  -16    4      1.70      0.00
    2  -16    4      0.51      0.00
    3  -16    4      0.81      0.00
    4  -16    4      1.63      0.00
    5  -16    4      1.01      0.00
    6  -16    4      1.07      0.00
    7  -16    4     -1.61      0.00
    8  -16    4     -2.93      0.00
    9  -16    4     -3.88      0.00
   10  -16    4     -1.62      0.00
   11  -16    4     -0.24      0.00
   -9  -17    4     -0.81      0.00
   -8  -17    4      0.22      0.00
   -7  -17    4      0.79      0.00
   -6  -17    4      0.01      0.00
   -5  -17    4      0.24      0.00
   -4  -17    4     -0.27      0.00
   -3  -17    4      0.76      0.00
   -2  -17    4      0.49      0.00
   -1  -17    4     -2.40      0.00
    0  -17    4     -3.38      0.00
    1  -17    4     -0.93      0.00
    2  -17    4      2.62      0.00
    3  -17    4      1.49      0.00
    4  -17    4      1.20      0.00
    5  -17    4      0.23      0.00
    6  -17    4     -2.19      0.00
    7  -17    4     -1.62      0.00
    8  -17    4     -1.34      0.00
    9  -17    4      0.63      0.00
   10  -17    4     -0.37      0.00
   11  -17    4     -0.34      0.00
   -8  -18    4     -1.31      0.00
   -7  -18    4     -1.79      0.00
   -6  -18    4      1.52      0.00
   -5  -18    4      1.63      0.00
   -4  -18    4      0.75      0.00
   -3  -18    4      0.45      0.00
   -2  -18    4     -2.26      0.00
   -1  -18    4     -2.42      0.00
    0  -18    4     -2.07      0.00
    1  -18    4     -1.69      0.00
    2  -18    4     -1.13      0.00
    3  -18    4      1.91      0.00
    4  -18    4      0.13      0.00
    5  -18    4     -0.74      0.00
    6  -18    4     -0.79      0.00
    7  -18    4     -1.74      0.00
    8  -18    4     -2.25      0.00
    9  -18    4     -3.63      0.00
   10  -18    4     -2.35      0.00
   -8  -19    4     -0.19      0.00
   -7  -19    4      1.49      0.00
   -6  -19    4     -0.99      0.00
   -5  -19    4     -0.07      0.00
   -4  -19    4      1.15      0.00
   -3  -19    4     -0.33      0.00
   -2  -19    4      1.37      0.00
   -1  -19    4      0.68      0.00
    0  -19    4      0.78      0.00
    1  -19    4     -0.75      0.00
    2  -19    4     -0.96      0.00
    3  -19    4     -0.66      0.00
    4  -19    4      3.27      0.00
    5  -19    4      2.17      0.00
    6  -19    4      0.61      0.00
    7  -19    4     -0.72      0.00
    8  -19    4     -1.68      0.00
    9  -19    4     -1.72      0.00
   10  -19    4     -0.80      0.00
   -7  -20    4     -0.26      0.00
   -6  -20    4      2.62      0.00
   -5  -20    4      1.03      0.00
   -4  -20    4      0.21      0.00
   -3  -20    4      1.38      0.00
   -2  -20    4     -1.65      0.00
   -1  -20    4     -2.39      0.00
    0  -20    4     -3.32      0.00
    1  -20    4     -0.62      0.00
    2  -20    4      0.31      0.00
    3  -20    4      0.81      0.00
    4  -20    4     -1.69      0.00
    5  -20    4     -0.48      0.00
    6  -20    4     -0.74      0.00
    7  -20    4      0.65      0.00
    8  -20    4      0.35      0.00
    9  -20    4     -0.22      0.00
   -6  -21    4     -0.12      0.00
   -5  -21    4      2.20      0.00
   -4  -21    4      1.27      0.00
   -3  -21    4     -0.57      0.00
   -2  -21    4      0.09      0.00
   -1  -21    4     -1.22      0.00
    0  -21    4     -0.82      0.00
    1  -21    4     -2.80      0.00
    2  -21    4     -1.40      0.00
    3  -21    4     -0.45      0.00
    4  -21    4      2.39      0.00
    5  -21    4      0.27      0.00
    6  -21    4      0.50      0.00
    7  -21    4     -0.93      0.00
    8  -21    4     -0.72      0.00
    9  -21    4     -1.74      0.00
   -5  -22    4     -0.99      0.00
   -4  -22    4      0.44      0.00
   -3  -22    4     -0.33      0.00
   -2  -22    4     -1.66      0.00
   -1  -22    4     -0.48      0.00
    0  -22    4     -1.67      0.00
    1  -22    4     -0.88      0.00
    2  -22    4     -0.72      0.00
    3  -22    4      0.78      0.00
    4  -22    4     -0.29      0.00
    5  -22    4      2.03      0.00
    6  -22    4      0.35      0.00
   -4  -23    4      0.32      0.00
   -3  -23    4      2.21      0.00
   -2  -23    4      1.08      0.00
   -1  -23    4     -0.91      0.00
    0  -23    4     -1.45      0.00
    1  -23    4     -1.53      0.00
    2  -23    4     -0.51      0.00
    3  -23    4     -0.89      0.00
    4  -23    4      1.17      0.00
    5  -23    4     -0.11      0.00
    6  -23    4      1.17      0.00
    7  -23    4      1.04      0.00
   -3  -24    4     -2.98      0.00
   -2  -24    4     -0.19      0.00
   -1  -24    4      0.75      0.00
    0  -24    4      0.10      0.00
    1  -24    4     -0.01      0.00
    2  -24    4     -0.29      0.00
    3  -24    4      0.15      0.00
    4  -24    4     -1.15      0.00
    5  -24    4     -0.77      0.00
    6  -24    4     -0.75      0.00
   -1  -25    4     -0.39      0.00
    0  -25    4      0.74      0.00
    1  -25    4      0.17      0.00
    2  -25    4     -0.99      0.00
    3  -25    4      0.07      0.00
    4  -25    4      0.97      0.00
   -3   24    5     -1.29      0.00
   -2   24    5     -0.46      0.00
   -1   24    5      1.17      0.00
    0   24    5      2.11      0.00
   -5   23    5     -0.25      0.00
   -4   23    5     -0.38      0.00
   -3   23    5     -1.14      0.00
   -2   23    5     -0.53      0.00
   -1   23    5      0.72      0.00
    0   23    5      1.49      0.00
    1   23    5      1.72      0.00
    2   23    5      1.69      0.00
   -6   22    5      1.55      0.00
   -5   22    5      1.10      0.00
   -4   22    5     -0.25      0.00
   -3   22    5      0.18      0.00
   -2   22    5     -0.10      0.00
   -1   22    5     -0.57      0.00
    0   22    5     -0.24      0.00
    1   22    5      1.62      0.00
    2   22    5      0.25      0.00
    3   22    5     -0.71      0.00
    4   22    5     -0.68      0.00
   -6   21    5     -1.91      0.00
   -5   21    5      0.24      0.00
   -4   21    5      1.67      0.00
   -3   21    5      0.39      0.00
   -2   21    5     -0.75      0.00
   -1   21    5     -0.15      0.00
    0   21    5      0.50      0.00
    1   21    5     -0.99      0.00
    2   21    5      0.98      0.00
    3   21    5      1.41      0.00
    4   21    5      0.90      0.00
    5   21    5      0.01      0.00
   -6   20    5      0.82      0.00
   -5   20    5     -0.90      0.00
   -4   20    5      0.05      0.00
   -3   20    5      1.04      0.00
   -2   20    5      2.16      0.00
   -1   20    5      1.75      0.00
    0   20    5      0.23      0.00
    1   20    5      0.85      0.00
    2   20    5     -1.86      0.00
    3   20    5     -1.56      0.00
    4   20    5     -1.01      0.00
    5   20    5      0.40      0.00
    6   20    5      1.26      0.00
   -9   19    5     -0.45      0.00
   -8   19    5     -0.73      0.00
   -7   19    5     -1.62      0.00
   -6   19    5     -0.47      0.00
   -5   19    5     -1.02      0.00
   -4   19    5     -1.40      0.00
   -3   19    5      0.03      0.00
   -2   19    5      0.03      0.00
   -1   19    5      0.51      0.00
    0   19    5      1.42      0.00
    1   19    5     -0.79      0.00
    2   19    5      0.22      0.00
    3   19    5      0.35      0.00
    4   19    5      1.79      0.00
    5   19    5      0.60      0.00
    6   19    5     -0.03      0.00
    7   19    5      1.15      0.00
   -9   18    5      1.25      0.00
   -8   18    5      1.09      0.00
   -7   18    5      1.21      0.00
   -6   18    5      1.37      0.00
   -5   18    5      2.05      0.00
   -4   18    5      1.12      0.00
   -3   18    5     -0.21      0.00
   -2   18    5      1.31      0.00
   -1   18    5      2.01      0.00
    0   18    5      0.81      0.00
    1   18    5      2.03      0.00
    2   18    5      1.07      0.00
    3   18    5      2.24      0.00
    4   18    5     -0.11      0.00
    5   18    5     -0.81      0.00
    6   18    5     -0.14      0.00
    7   18    5     -0.54      0.00
  -10   17    5      1.28      0.00
   -9   17    5     -1.59      0.00
   -8   17    5     -1.58      0.00
   -7   17    5     -1.29      0.00
   -6   17    5     -1.14      0.00
   -5   17    5      0.17      0.00
   -4   17    5      2.37      0.00
   -3   17    5      2.84      0.00
   -2   17    5      0.37      0.00
   -1   17    5     -1.21      0.00
    0   17    5      0.73      0.00
    1   17    5     -0.80      0.00
    2   17    5     -0.94      0.00
    3   17    5     -2.72      0.00
    4   17    5      0.06      0.00
    5   17    5      1.14      0.00
    6   17    5     -0.91      0.00
    7   17    5     -2.04      0.00
    8   17    5     -0.62      0.00
  -10   16    5      0.92      0.00
   -9   16    5      1.89      0.00
   -8   16    5      0.96      0.00
   -7   16    5      0.97      0.00
   -6   16    5      0.31      0.00
   -5   16    5     -1.37      0.00
   -4   16    5     -1.94      0.00
   -3   16    5      0.93      0.00
   -2   16    5      3.66      0.00
   -1   16    5      4.35      0.00
    0   16    5      0.12      0.00
    1   16    5     -1.23      0.00
    2   16    5     -1.63      0.00
    3   16    5      1.15      0.00
    4   16    5     -0.27      0.00
    5   16    5     -1.11      0.00
    6   16    5     -0.08      0.00
    7   16    5     -0.97      0.00
    8   16    5     -2.26      0.00
    9   16    5     -0.55      0.00
  -11   15    5      1.70      0.00
  -10   15    5      0.59      0.00
   -9   15    5     -0.25      0.00
   -8   15    5     -0.20      0.00
   -7   15    5     -0.77      0.00
   -6   15    5      0.28      0.00
   -5   15    5      2.03      0.00
   -4   15    5      2.30      0.00
   -3   15    5      0.24      0.00
   -2   15    5      1.23      0.00
   -1   15    5      1.59      0.00
    0   15    5      4.81      0.00
    1   15    5      5.83      0.00
    2   15    5      3.24      0.00
    3   15    5     -2.30      0.00
    4   15    5     -0.95      0.00
    5   15    5      1.04      0.00
    6   15    5     -0.15      0.00
    7   15    5     -0.27      0.00
    8   15    5      0.59      0.00
    9   15    5     -0.45      0.00
  -11   14    5      0.54      0.00
  -10   14    5      1.20      0.00
   -9   14    5      0.79      0.00
   -8   14    5      0.75      0.00
   -7   14    5      1.39      0.00
   -6   14    5      0.36      0.00
   -5   14    5     -1.44      0.00
   -4   14    5     -0.28      0.00
   -3   14    5      3.09      0.00
   -2   14    5      1.99      0.00
   -1   14    5      3.00      0.00
    0   14    5      1.90      0.00
    1   14    5      0.25      0.00
    2   14    5     -0.17      0.00
    3   14    5      2.56      0.00
    4   14    5      0.43      0.00
    5   14    5     -0.97      0.00
    6   14    5      0.54      0.00
    7   14    5     -0.92      0.00
    8   14    5     -2.42      0.00
    9   14    5     -2.04      0.00
   10   14    5     -2.47      0.00
  -12   13    5      1.42      0.00
  -11   13    5      1.79      0.00
  -10   13    5      1.79      0.00
   -9   13    5      2.10      0.00
   -8   13    5      1.53      0.00
   -7   13    5      0.22      0.00
   -6   13    5     -1.11      0.00
   -5   13    5     -0.90      0.00
   -4   13    5     -1.78      0.00
   -3   13    5     -0.83      0.00
   -2   13    5      3.94      0.00
   -1   13    5      2.78      0.00
    0   13    5      1.20      0.00
    1   13    5     -0.46      0.00
    2   13    5      0.35      0.00
    3   13    5     -0.18      0.00
    4   13    5      1.37      0.00
    5   13    5     -0.09      0.00
    6   13    5     -3.08      0.00
    7   13    5     -0.31      0.00
    8   13    5      1.36      0.00
    9   13    5     -1.16      0.00
   10   13    5     -1.11      0.00
  -12   12    5     -0.31      0.00
  -11   12    5      0.78      0.00
  -10   12    5      1.99      0.00
   -9   12    5      2.09      0.00
   -8   12    5      1.58      0.00
   -7   12    5      1.23      0.00
   -6   12    5      1.97      0.00
   -5   12    5     -0.15      0.00
   -4   12    5      0.20      0.00
   -3   12    5      1.28      0.00
   -2   12    5      1.04      0.00
   -1   12    5      5.46      0.00
    0   12    5      8.18      0.00
    1   12    5      9.28      0.00
    2   12    5      1.83      0.00
    3   12    5     -0.42      0.00
    4   12    5      0.09      0.00
    5   12    5      1.46      0.00
    6   12    5      2.62      0.00
    7   12    5      0.72      0.00
    8   12    5     -0.61      0.00
    9   12    5      0.84      0.00
   10   12    5     -0.24      0.00
  -12   11    5      1.97      0.00
  -11   11    5      0.08      0.00
  -10   11    5      0.20      0.00
   -9   11    5      1.27      0.00
   -8   11    5      1.90      0.00
   -7   11    5      1.71      0.00
   -6   11    5      0.20      0.00
   -5   11    5      0.01      0.00
   -4   11    5     -2.32      0.00
   -3   11    5     -1.61      0.00
   -2   11    5      3.10      0.00
   -1   11    5      6.17      0.00
    0   11    5      7.82      0.00
    1   11    5      0.98      0.00
    2   11    5      4.15      0.00
    3   11    5      2.69      0.00
    4   11    5     -0.86      0.00
    5   11    5     -0.82      0.00
    6   11    5     -0.56      0.00
    7   11    5     -0.92      0.00
    8   11    5     -0.02      0.00
    9   11    5     -1.28      0.00
   10   11    5     -0.96      0.00
   11   11    5     -0.52      0.00
  -12   10    5     -0.06      0.00
  -11   10    5      1.93      0.00
  -10   10    5      2.68      0.00
   -9   10    5      2.89      0.00
   -8   10    5      2.00      0.00
   -7   10    5      0.42      0.00
   -6   10    5     -0.12      0.00
   -5   10    5     -0.50      0.00
   -4   10    5      0.31      0.00
   -3   10    5      0.10      0.00
   -2   10    5     -2.01      0.00
   -1   10    5     -4.42      0.00
    0   10    5     -2.60      0.00
    1   10    5     10.23      0.00
    2   10    5      4.81      0.00
    3   10    5      1.61      0.00
    4   10    5      2.38      0.00
    5   10    5     -0.18      0.00
    6   10    5     -1.78      0.00
    7   10    5      1.47      0.00
    8   10    5      1.06      0.00
    9   10    5      1.16      0.00
   10   10    5      0.09      0.00
   11   10    5      0.01      0.00
  -12    9    5      1.99      0.00
  -11    9    5      1.62      0.00
  -10    9    5      1.92      0.00
   -9    9    5      2.51      0.00
   -8    9    5      2.46      0.00
   -7    9    5      3.00      0.00
   -6    9    5      1.83      0.00
   -5    9    5     -1.69      0.00
   -4    9    5     -4.48      0.00
   -3    9    5     -4.28      0.00
   -2    9    5      0.63      0.00
   -1    9    5      9.23      0.00
    0    9    5     11.37      0.00
    1    9    5     -1.70      0.00
    2    9    5      2.65      0.00
    3    9    5      4.11      0.00
    4    9    5      1.03      0.00
    5    9    5      1.74      0.00
    6    9    5      2.74      0.00
    7    9    5     -1.15      0.00
    8    9    5      0.12      0.00
    9    9    5      1.03      0.00
   10    9    5      0.39      0.00
   11    9    5     -1.09      0.00
  -13    8    5     -0.13      0.00
  -12    8    5     -0.33      0.00
  -11    8    5      0.04      0.00
  -10    8    5      1.99      0.00
   -9    8    5      3.49      0.00
   -8    8    5      5.16      0.00
   -7    8    5      3.72      0.00
   -6    8    5      1.91      0.00
   -5    8    5      1.16      0.00
   -4    8    5      0.22      0.00
   -3    8    5      0.29      0.00
   -2    8    5      2.85      0.00
   -1    8    5      1.50      0.00
    0    8    5      3.81      0.00
    1    8    5     17.02      0.00
    2    8    5      9.55      0.00
    3    8    5      0.66      0.00
    4    8    5     -0.86      0.00
    5    8    5     -0.10      0.00
    6    8    5      0.04      0.00
    7    8    5      2.71      0.00
    8    8    5      0.48      0.00
    9    8    5      0.10      0.00
   10    8    5      0.60      0.00
   11    8    5     -0.15      0.00
   12    8    5     -0.35      0.00
  -13    7    5      0.42      0.00
  -12    7    5      0.93      0.00
  -11    7    5      2.20      0.00
  -10    7    5      0.85      0.00
   -9    7    5      0.69      0.00
   -8    7    5     -0.62      0.00
   -7    7    5      1.77      0.00
   -6    7    5      4.26      0.00
   -5    7    5      2.62      0.00
   -4    7    5     -2.59      0.00
   -3    7    5     -6.35      0.00
   -2    7    5    -10.40      0.00
   -1    7    5     -2.41      0.00
    0    7    5      6.10      0.00
    1    7    5      2.42      0.00
    2    7    5      8.20      0.00
    3    7    5     11.01      0.00
    4    7    5      6.46      0.00
    5    7    5      0.58      0.00
    6    7    5      0.09      0.00
    7    7    5     -1.12      0.00
    8    7    5     -0.04      0.00
    9    7    5      0.72      0.00
   10    7    5      0.34      0.00
   11    7    5      1.03      0.00
   12    7    5     -0.39      0.00
  -13    6    5      0.86      0.00
  -12    6    5      0.89      0.00
  -11    6    5      0.02      0.00
  -10    6    5      1.85      0.00
   -9    6    5      1.53      0.00
   -8    6    5      4.74      0.00
   -7    6    5      3.70      0.00
   -6    6    5      1.31      0.00
   -5    6    5      1.96      0.00
   -4    6    5      1.03      0.00
   -3    6    5     -1.76      0.00
   -2    6    5      2.20      0.00
   -1    6    5     -1.26      0.00
    0    6    5     -1.17      0.00
    1    6    5      6.09      0.00
    2    6    5      8.39      0.00
    3    6    5      3.79      0.00
    4    6    5      0.28      0.00
    5    6    5      1.01      0.00
    6    6    5     -0.15      0.00
    7    6    5      1.00      0.00
    8    6    5      0.72      0.00
    9    6    5     -0.57      0.00
   10    6    5      0.07      0.00
   11    6    5     -0.73      0.00
   12    6    5     -0.36      0.00
  -13    5    5      0.19      0.00
  -12    5    5     -0.29      0.00
  -11    5    5      0.19      0.00
  -10    5    5      0.21      0.00
   -9    5    5      4.28      0.00
   -8    5    5      2.92      0.00
   -7    5    5      4.88      0.00
   -6    5    5      6.23      0.00
   -5    5    5      0.24      0.00
   -4    5    5     -3.52      0.00
   -3    5    5     -2.04      0.00
   -2    5    5     -3.48      0.00
   -1    5    5      2.32      0.00
    0    5    5      3.84      0.00
    1    5    5      8.92      0.00
    2    5    5      5.04      0.00
    3    5    5      7.17      0.00
    4    5    5      6.46      0.00
    5    5    5      0.65      0.00
    6    5    5      1.27      0.00
    7    5    5     -0.39      0.00
    8    5    5     -1.99      0.00
    9    5    5      0.44      0.00
   10    5    5      0.49      0.00
   11    5    5      0.96      0.00
   12    5    5     -0.90      0.00
  -13    4    5      0.90      0.00
  -12    4    5      1.10      0.00
  -11    4    5      0.55      0.00
  -10    4    5      0.57      0.00
   -9    4    5     -2.73      0.00
   -8    4    5      1.37      0.00
   -7    4    5      3.71      0.00
   -6    4    5      6.06      0.00
   -5    4    5      7.51      0.00
   -4    4    5     -0.43      0.00
   -3    4    5     -8.51      0.00
   -2    4    5     -8.21      0.00
   -1    4    5     -3.85      0.00
    0    4    5      9.07      0.00
    1    4    5      1.95      0.00
    2    4    5     14.42      0.00
    3    4    5     12.54      0.00
    4    4    5      5.65      0.00
    5    4    5      3.89      0.00
    6    4    5      0.61      0.00
    7    4    5      0.93      0.00
    8    4    5      4.03      0.00
    9    4    5      1.65      0.00
   10    4    5      0.17      0.00
   11    4    5     -0.69      0.00
   12    4    5      0.43      0.00
   13    4    5     -1.81      0.00
  -13    3    5      0.62      0.00
  -12    3    5      0.04      0.00
  -11    3    5     -0.38      0.00
  -10    3    5     -0.29      0.00
   -9    3    5      3.89      0.00
   -8    3    5      2.47      0.00
   -7    3    5      3.11      0.00
   -6    3    5      4.81      0.00
   -5    3    5      6.70      0.00
   -4    3    5      7.30      0.00
   -3    3    5     -0.79      0.00
   -2    3    5     -3.86      0.00
   -1    3    5     -7.38      0.00
    0    3    5    -19.60      0.00
    1    3    5     16.69      0.00
    2    3    5     13.42      0.00
    3    3    5      8.47      0.00
    4    3    5      5.34      0.00
    5    3    5      0.01      0.00
    6    3    5      0.40      0.00
    7    3    5      1.16      0.00
    8    3    5     -2.73      0.00
    9    3    5     -1.02      0.00
   10    3    5      0.54      0.00
   11    3    5      0.06      0.00
   12    3    5     -1.58      0.00
   13    3    5     -0.50      0.00
  -13    2    5      0.98      0.00
  -12    2    5      0.23      0.00
  -11    2    5     -0.73      0.00
  -10    2    5     -0.58      0.00
   -9    2    5     -2.06      0.00
   -8    2    5      1.44      0.00
   -7    2    5      3.69      0.00
   -6    2    5      4.36      0.00
   -5    2    5      0.42      0.00
   -4    2    5     -0.08      0.00
   -3    2    5      4.48      0.00
   -2    2    5     -7.31      0.00
   -1    2    5     -8.22      0.00
    0    2    5     16.97      0.00
    1    2    5    -22.31      0.00
    2    2    5     -9.70      0.00
    3    2    5      8.73      0.00
    4    2    5      9.72      0.00
    5    2    5      5.72      0.00
    6    2    5      0.89      0.00
    7    2    5     -4.12      0.00
    8    2    5     -1.71      0.00
    9    2    5     -1.34      0.00
   10    2    5      0.50      0.00
   11    2    5      0.95      0.00
   12    2    5      0.46      0.00
   13    2    5      0.88      0.00
  -13    1    5     -0.84      0.00
  -12    1    5      0.27      0.00
  -11    1    5      0.73      0.00
  -10    1    5     -1.25      0.00
   -9    1    5      0.53      0.00
   -8    1    5      1.71      0.00
   -7    1    5      3.15      0.00
   -6    1    5      3.83      0.00
   -5    1    5      7.04      0.00
   -4    1    5      2.78      0.00
   -3    1    5     -3.48      0.00
   -2    1    5      9.07      0.00
   -1    1    5     -0.39      0.00
    0    1    5    -36.93      0.00
    1    1    5     12.98      0.00
    2    1    5     15.31      0.00
    3    1    5      5.40      0.00
    4    1    5      5.97      0.00
    5    1    5      5.10      0.00
    6    1    5      1.50      0.00
    7    1    5      2.90      0.00
    8    1    5      0.93      0.00
    9    1    5      0.51      0.00
   10    1    5     -1.02      0.00
   11    1    5     -1.23      0.00
   12    1    5     -0.46      0.00
   13    1    5     -0.51      0.00
  -13    0    5      0.45      0.00
  -12    0    5      0.47      0.00
  -11    0    5      0.22      0.00
  -10    0    5      0.50      0.00
   -9    0    5     -0.61      0.00
   -8    0    5      0.37      0.00
   -7    0    5      3.65      0.00
   -6    0    5      8.07      0.00
   -5    0    5      9.04      0.00
   -4    0    5     10.30      0.00
   -3    0    5      2.82      0.00
   -2    0    5    -20.57      0.00
   -1    0    5     -7.19      0.00
    0    0    5     44.02      0.00
    1    0    5      9.20      0.00
    2    0    5      3.14      0.00
    3    0    5      7.80      0.00
    4    0    5      4.00      0.00
    5    0    5      3.35      0.00
    6    0    5      5.94      0.00
    7    0    5      1.12      0.00
    8    0    5     -1.45      0.00
    9    0    5     -0.56      0.00
   10    0    5      2.00      0.00
   11    0    5      0.25      0.00
   12    0    5     -0.86      0.00
   13    0    5     -0.64      0.00
  -13   -1    5     -1.23      0.00
  -12   -1    5      0.33      0.00
  -11   -1    5      0.91      0.00
  -10   -1    5     -0.75      0.00
   -9   -1    5     -2.20      0.00
   -8   -1    5     -0.95      0.00
   -7   -1    5      0.83      0.00
   -6   -1    5     -0.39      0.00
   -5   -1    5      0.79      0.00
   -4   -1    5      3.45      0.00
   -3   -1    5      8.57      0.00
   -2   -1    5     10.80      0.00
   -1   -1    5    -19.60      0.00
    0   -1    5    -59.18      0.00
    1   -1    5    -23.63      0.00
    2   -1    5      0.85      0.00
    3   -1    5      7.83      0.00
    4   -1    5      8.50      0.00
    5   -1    5      4.04      0.00
    6   -1    5     -4.12      0.00
    7   -1    5     -2.46      0.00
    8   -1    5     -0.02      0.00
    9   -1    5      0.12      0.00
   10   -1    5     -0.98      0.00
   11   -1    5      0.73      0.00
   12   -1    5     -0.08      0.00
   13   -1    5      0.68      0.00
  -13   -2    5     -0.06      0.00
  -12   -2    5     -0.81      0.00
  -11   -2    5     -0.78      0.00
  -10   -2    5     -1.07      0.00
   -9   -2    5      0.34      0.00
   -8   -2    5     -1.27      0.00
   -7   -2    5     -1.44      0.00
   -6   -2    5      2.43      0.00
   -5   -2    5      3.88      0.00
   -4   -2    5      2.33      0.00
   -3   -2    5      0.51      0.00
   -2   -2    5     -0.29      0.00
   -1   -2    5      7.10      0.00
    0   -2    5      9.83      0.00
    1   -2    5     -2.71      0.00
    2   -2    5     -6.57      0.00
    3   -2    5     -2.93      0.00
    4   -2    5      2.43      0.00
    5   -2    5      1.61      0.00
    6   -2    5      4.39      0.00
    7   -2    5      1.96      0.00
    8   -2    5     -0.78      0.00
    9   -2    5     -1.56      0.00
   10   -2    5     -0.98      0.00
   11   -2    5     -2.22      0.00
   12   -2    5     -0.09      0.00
   13   -2    5     -0.21      0.00
  -13   -3    5     -1.34      0.00
  -12   -3    5      0.30      0.00
  -11   -3    5      0.26      0.00
  -10   -3    5      1.09      0.00
   -9   -3    5     -1.65      0.00
   -8   -3    5      0.79      0.00
   -7   -3    5      3.90      0.00
   -6   -3    5      4.66      0.00
   -5   -3    5      5.56      0.00
   -4   -3    5      5.99      0.00
   -3   -3    5      1.38      0.00
   -2   -3    5     -4.06      0.00
   -1   -3    5      5.53      0.00
    0   -3    5     25.71      0.00
    1   -3    5      8.89      0.00
    2   -3    5      1.07      0.00
    3   -3    5      0.22      0.00
    4   -3    5     -1.16      0.00
    5   -3    5      5.75      0.00
    6   -3    5      2.81      0.00
    7   -3    5     -0.14      0.00
    8   -3    5     -0.39      0.00
    9   -3    5      1.06      0.00
   10   -3    5     -0.30      0.00
   11   -3    5      0.41      0.00
   12   -3    5     -0.53      0.00
   13   -3    5     -0.59      0.00
  -13   -4    5      0.66      0.00
  -12   -4    5     -1.77      0.00
  -11   -4    5     -0.84      0.00
  -10   -4    5     -1.05      0.00
   -9   -4    5      1.22      0.00
   -8   -4    5     -0.35      0.00
   -7   -4    5     -2.21      0.00
   -6   -4    5     -1.68      0.00
   -5   -4    5      0.96      0.00
   -4   -4    5      0.36      0.00
   -3   -4    5      2.20      0.00
   -2   -4    5      7.03      0.00
   -1   -4    5     -7.42      0.00
    0   -4    5    -38.44      0.00
    1   -4    5     -8.59      0.00
    2   -4    5      0.21      0.00
    3   -4    5     -1.27      0.00
    4   -4    5      3.77      0.00
    5   -4    5     -3.75      0.00
    6   -4    5     -3.00      0.00
    7   -4    5      0.70      0.00
    8   -4    5      0.47      0.00
    9   -4    5     -2.00      0.00
   10   -4    5     -0.08      0.00
   11   -4    5      0.14      0.00
   12   -4    5      0.08      0.00
   13   -4    5      0.20      0.00
  -13   -5    5     -1.34      0.00
  -12   -5    5     -0.57      0.00
  -11   -5    5     -0.89      0.00
  -10   -5    5      0.26      0.00
   -9   -5    5     -1.29      0.00
   -8   -5    5     -0.48      0.00
   -7   -5    5      0.09      0.00
   -6   -5    5      0.32      0.00
   -5   -5    5     -0.65      0.00
   -4   -5    5      3.89      0.00
   -3   -5    5      3.58      0.00
   -2   -5    5     -8.17      0.00
   -1   -5    5     -4.26      0.00
    0   -5    5     26.58      0.00
    1   -5    5     -3.93      0.00
    2   -5    5     -9.01      0.00
    3   -5    5      0.04      0.00
    4   -5    5     -3.27      0.00
    5   -5    5      1.31      0.00
    6   -5    5      1.79      0.00
    7   -5    5     -1.02      0.00
    8   -5    5     -0.06      0.00
    9   -5    5      1.53      0.00
   10   -5    5     -0.69      0.00
   11   -5    5     -1.55      0.00
   12   -5    5     -0.40      0.00
   13   -5    5     -0.67      0.00
  -12   -6    5     -0.38      0.00
  -11   -6    5     -0.95      0.00
  -10   -6    5     -0.27      0.00
   -9   -6    5      1.26      0.00
   -8   -6    5      1.38      0.00
   -7   -6    5      1.66      0.00
   -6   -6    5      0.19      0.00
   -5   -6    5      0.20      0.00
   -4   -6    5     -3.90      0.00
   -3   -6    5     -3.00      0.00
   -2   -6    5     11.85      0.00
   -1   -6    5     15.11      0.00
    0   -6    5    -17.22      0.00
    1   -6    5      1.00      0.00
    2   -6    5     -1.45      0.00
    3   -6    5     -5.89      0.00
    4   -6    5      2.95      0.00
    5   -6    5      0.64      0.00
    6   -6    5     -0.66      0.00
    7   -6    5      1.32      0.00
    8   -6    5      0.21      0.00
    9   -6    5     -0.25      0.00
   10   -6    5      0.65      0.00
   11   -6    5      1.21      0.00
   12   -6    5     -0.07      0.00
   13   -6    5      0.16      0.00
  -12   -7    5     -1.37      0.00
  -11   -7    5      0.08      0.00
  -10   -7    5      0.99      0.00
   -9   -7    5      1.59      0.00
   -8   -7    5     -0.48      0.00
   -7   -7    5     -3.18      0.00
   -6   -7    5     -0.77      0.00
   -5   -7    5     -0.82      0.00
   -4   -7    5      2.24      0.00
   -3   -7    5      2.92      0.00
   -2   -7    5     -7.55      0.00
   -1   -7    5    -11.99      0.00
    0   -7    5     17.33      0.00
    1   -7    5      2.44      0.00
    2   -7    5      1.27      0.00
    3   -7    5      0.84      0.00
    4   -7    5     -6.04      0.00
    5   -7    5     -3.65      0.00
    6   -7    5     -0.79      0.00
    7   -7    5      0.29      0.00
    8   -7    5      0.37      0.00
    9   -7    5     -1.26      0.00
   10   -7    5     -0.11      0.00
   11   -7    5     -0.16      0.00
   12   -7    5      0.09      0.00
   13   -7    5     -0.99      0.00
  -12   -8    5     -0.09      0.00
  -11   -8    5     -1.05      0.00
  -10   -8    5     -0.88      0.00
   -9   -8    5     -1.42      0.00
   -8   -8    5     -1.04      0.00
   -7   -8    5      0.90      0.00
   -6   -8    5      0.15      0.00
   -5   -8    5      1.24      0.00
   -4   -8    5     -1.30      0.00
   -3   -8    5     -4.73      0.00
   -2   -8    5     -2.21      0.00
   -1   -8    5      5.02      0.00
    0   -8    5    -11.38      0.00
    1   -8    5      1.90      0.00
    2   -8    5      3.83      0.00
    3   -8    5      4.64      0.00
    4   -8    5      3.73      0.00
    5   -8    5      0.04      0.00
    6   -8    5     -0.62      0.00
    7   -8    5     -0.90      0.00
    8   -8    5     -0.43      0.00
    9   -8    5      2.47      0.00
   10   -8    5      1.21      0.00
   11   -8    5      0.86      0.00
   12   -8    5     -0.41      0.00
   13   -8    5     -0.14      0.00
  -12   -9    5     -0.29      0.00
  -11   -9    5     -1.03      0.00
  -10   -9    5     -0.76      0.00
   -9   -9    5      0.82      0.00
   -8   -9    5      0.74      0.00
   -7   -9    5     -1.74      0.00
   -6   -9    5     -1.45      0.00
   -5   -9    5     -1.11      0.00
   -4   -9    5      1.06      0.00
   -3   -9    5      2.68      0.00
   -2   -9    5      2.60      0.00
   -1   -9    5     -5.57      0.00
    0   -9    5      4.33      0.00
    1   -9    5     -0.56      0.00
    2   -9    5     -0.53      0.00
    3   -9    5     -4.80      0.00
    4   -9    5     -4.48      0.00
    5   -9    5     -2.24      0.00
    6   -9    5     -0.61      0.00
    7   -9    5      0.39      0.00
    8   -9    5     -1.29      0.00
    9   -9    5     -3.94      0.00
   10   -9    5     -0.86      0.00
   11   -9    5      0.28      0.00
   12   -9    5      0.81      0.00
   13   -9    5     -0.04      0.00
  -12  -10    5     -1.28      0.00
  -11  -10    5     -0.17      0.00
  -10  -10    5     -0.08      0.00
   -9  -10    5     -0.46      0.00
   -8  -10    5     -0.29      0.00
   -7  -10    5      1.66      0.00
   -6  -10    5      1.70      0.00
   -5  -10    5      0.05      0.00
   -4  -10    5     -3.29      0.00
   -3  -10    5     -2.41      0.00
   -2  -10    5     -0.43      0.00
   -1  -10    5      6.48      0.00
    0  -10    5      0.71      0.00
    1  -10    5      0.12      0.00
    2  -10    5     -0.25      0.00
    3  -10    5      2.52      0.00
    4  -10    5     -0.80      0.00
    5  -10    5     -1.60      0.00
    6  -10    5     -0.61      0.00
    7  -10    5     -0.84      0.00
    8  -10    5     -0.86      0.00
    9  -10    5      1.26      0.00
   10  -10    5      0.32      0.00
   11  -10    5      1.44      0.00
   12  -10    5      0.93      0.00
   13  -10    5      1.29      0.00
  -11  -11    5     -0.70      0.00
  -10  -11    5     -1.83      0.00
   -9  -11    5     -1.37      0.00
   -8  -11    5      0.09      0.00
   -7  -11    5     -0.34      0.00
   -6  -11    5     -0.32      0.00
   -5  -11    5      1.81      0.00
   -4  -11    5      1.59      0.00
   -3  -11    5     -4.62      0.00
   -2  -11    5     -5.29      0.00
   -1  -11    5     -4.03      0.00
    0  -11    5      1.40      0.00
    1  -11    5      7.05      0.00
    2  -11    5      7.47      0.00
    3  -11    5      1.78      0.00
    4  -11    5      1.31      0.00
    5  -11    5     -1.06      0.00
    6  -11    5     -1.56      0.00
    7  -11    5     -1.18      0.00
    8  -11    5     -0.35      0.00
    9  -11    5     -1.12      0.00
   10  -11    5     -0.01      0.00
   11  -11    5     -0.79      0.00
   12  -11    5      0.25      0.00
  -11  -12    5      0.56      0.00
  -10  -12    5      1.01      0.00
   -9  -12    5      0.07      0.00
   -8  -12    5     -0.74      0.00
   -7  -12    5     -0.06      0.00
   -6  -12    5      0.16      0.00
   -5  -12    5     -0.79      0.00
   -4  -12    5      0.86      0.00
   -3  -12    5      4.38      0.00
   -2  -12    5      0.26      0.00
   -1  -12    5     -5.02      0.00
    0  -12    5     -2.36      0.00
    1  -12    5     -2.83      0.00
    2  -12    5     -3.56      0.00
    3  -12    5     -0.08      0.00
    4  -12    5     -2.49      0.00
    5  -12    5     -1.52      0.00
    6  -12    5     -1.15      0.00
    7  -12    5     -2.40      0.00
    8  -12    5     -3.64      0.00
    9  -12    5     -2.02      0.00
   10  -12    5     -0.72      0.00
   11  -12    5      0.74      0.00
   12  -12    5      0.34      0.00
  -11  -13    5      0.02      0.00
  -10  -13    5     -1.47      0.00
   -9  -13    5     -0.47      0.00
   -8  -13    5      1.18      0.00
   -7  -13    5     -0.18      0.00
   -6  -13    5     -1.81      0.00
   -5  -13    5     -0.37      0.00
   -4  -13    5     -0.97      0.00
   -3  -13    5     -2.98      0.00
   -2  -13    5     -0.14      0.00
   -1  -13    5      2.58      0.00
    0  -13    5     -3.78      0.00
    1  -13    5     -2.41      0.00
    2  -13    5      2.48      0.00
    3  -13    5      1.13      0.00
    4  -13    5      3.63      0.00
    5  -13    5      1.34      0.00
    6  -13    5     -1.64      0.00
    7  -13    5     -2.26      0.00
    8  -13    5     -0.30      0.00
    9  -13    5     -0.49      0.00
   10  -13    5     -0.93      0.00
   11  -13    5      0.07      0.00
   12  -13    5      1.23      0.00
  -10  -14    5     -0.32      0.00
   -9  -14    5     -2.06      0.00
   -8  -14    5     -2.02      0.00
   -7  -14    5      0.11      0.00
   -6  -14    5      2.03      0.00
   -5  -14    5      0.71      0.00
   -4  -14    5      0.20      0.00
   -3  -14    5      1.63      0.00
   -2  -14    5     -1.78      0.00
   -1  -14    5     -3.65      0.00
    0  -14    5      4.34      0.00
    1  -14    5      4.33      0.00
    2  -14    5      0.82      0.00
    3  -14    5      1.81      0.00
    4  -14    5     -2.05      0.00
    5  -14    5     -0.37      0.00
    6  -14    5     -0.02      0.00
    7  -14    5     -0.65      0.00
    8  -14    5     -2.57      0.00
    9  -14    5     -2.35      0.00
   10  -14    5     -0.69      0.00
   11  -14    5     -1.12      0.00
   12  -14    5     -0.09      0.00
  -10  -15    5      0.56      0.00
   -9  -15    5      0.47      0.00
   -8  -15    5      0.10      0.00
   -7  -15    5     -0.40      0.00
   -6  -15    5     -1.65      0.00
   -5  -15    5     -0.82      0.00
   -4  -15    5      0.99      0.00
   -3  -15    5     -1.24      0.00
   -2  -15    5      0.02      0.00
   -1  -15    5      0.37      0.00
    0  -15    5     -5.19      0.00
    1  -15    5     -3.02      0.00
    2  -15    5      1.87      0.00
    3  -15    5      2.22      0.00
    4  -15    5      3.99      0.00
    5  -15    5      0.76      0.00
    6  -15    5     -0.63      0.00
    7  -15    5     -1.86      0.00
    8  -15    5     -1.05      0.00
    9  -15    5     -1.60      0.00
   10  -15    5     -2.11      0.00
   11  -15    5     -0.57      0.00
   -9  -16    5     -1.60      0.00
   -8  -16    5     -0.97      0.00
   -7  -16    5     -0.86      0.00
   -6  -16    5      0.18      0.00
   -5  -16    5      0.43      0.00
   -4  -16    5     -0.82      0.00
   -3  -16    5      1.87      0.00
   -2  -16    5     -0.47      0.00
   -1  -16    5     -3.68      0.00
    0  -16    5     -2.21      0.00
    1  -16    5     -1.76      0.00
    2  -16    5      0.50      0.00
    3  -16    5      2.25      0.00
    4  -16    5      0.53      0.00
    5  -16    5      0.28      0.00
    6  -16    5     -1.56      0.00
    7  -16    5     -1.14      0.00
    8  -16    5     -2.25      0.00
    9  -16    5     -0.99      0.00
   10  -16    5     -1.33      0.00
   11  -16    5     -1.58      0.00
   -9  -17    5     -2.61      0.00
   -8  -17    5     -1.47      0.00
   -7  -17    5     -0.17      0.00
   -6  -17    5      0.24      0.00
   -5  -17    5     -0.20      0.00
   -4  -17    5      1.44      0.00
   -3  -17    5      0.02      0.00
   -2  -17    5      0.97      0.00
   -1  -17    5      2.46      0.00
    0  -17    5      1.23      0.00
    1  -17    5      0.31      0.00
    2  -17    5     -1.55      0.00
    3  -17    5      0.25      0.00
    4  -17    5      2.83      0.00
    5  -17    5      2.60      0.00
    6  -17    5      2.50      0.00
    7  -17    5      0.26      0.00
    8  -17    5     -1.48      0.00
    9  -17    5     -4.39      0.00
   10  -17    5     -2.26      0.00
   11  -17    5     -0.99      0.00
   -8  -18    5     -2.36      0.00
   -7  -18    5      0.06      0.00
   -6  -18    5      0.19      0.00
   -5  -18    5      0.06      0.00
   -4  -18    5     -0.43      0.00
   -3  -18    5      0.78      0.00
   -2  -18    5      1.00      0.00
   -1  -18    5     -1.25      0.00
    0  -18    5     -1.97      0.00
    1  -18    5     -1.05      0.00
    2  -18    5      1.64      0.00
    3  -18    5      1.03      0.00
    4  -18    5      1.30      0.00
    5  -18    5      0.43      0.00
    6  -18    5     -0.29      0.00
    7  -18    5      0.36      0.00
    8  -18    5     -0.15      0.00
    9  -18    5      1.17      0.00
   10  -18    5     -1.15      0.00
   -8  -19    5     -1.06      0.00
   -7  -19    5     -1.43      0.00
   -6  -19    5      2.29      0.00
   -5  -19    5      2.81      0.00
   -4  -19    5      1.61      0.00
   -3  -19    5      0.84      0.00
   -2  -19    5     -1.71      0.00
   -1  -19    5     -2.15      0.00
    0  -19    5     -3.01      0.00
    1  -19    5     -2.79      0.00
    2  -19    5     -1.74      0.00
    3  -19    5      1.31      0.00
    4  -19    5      0.17      0.00
    5  -19    5      0.99      0.00
    6  -19    5      0.76      0.00
    7  -19    5     -0.03      0.00
    8  -19    5     -0.32      0.00
    9  -19    5     -1.49      0.00
   10  -19    5     -0.98      0.00
   -7  -20    5      0.01      0.00
   -6  -20    5     -2.51      0.00
   -5  -20    5     -0.49      0.00
   -4  -20    5      1.36      0.00
   -3  -20    5     -0.03      0.00
   -2  -20    5      1.07      0.00
   -1  -20    5      0.74      0.00
    0  -20    5      1.09      0.00
    1  -20    5     -1.42      0.00
    2  -20    5     -1.65      0.00
    3  -20    5     -1.05      0.00
    4  -20    5      2.86      0.00
    5  -20    5      1.77      0.00
    6  -20    5      1.22      0.00
    7  -20    5     -0.48      0.00
    8  -20    5     -0.32      0.00
    9  -20    5     -0.69      0.00
   -6  -21    5      2.24      0.00
   -5  -21    5      0.49      0.00
   -4  -21    5      0.48      0.00
   -3  -21    5      1.77      0.00
   -2  -21    5     -0.72      0.00
   -1  -21    5     -1.08      0.00
    0  -21    5     -3.55      0.00
    1  -21    5     -1.61      0.00
    2  -21    5     -0.80      0.00
    3  -21    5     -0.06      0.00
    4  -21    5     -2.19      0.00
    5  -21    5      0.48      0.00
    6  -21    5      0.57      0.00
    7  -21    5      2.03      0.00
    8  -21    5      1.23      0.00
    9  -21    5      1.80      0.00
   -5  -22    5      1.38      0.00
   -4  -22    5      0.36      0.00
   -3  -22    5     -0.66      0.00
   -2  -22    5      1.18      0.00
   -1  -22    5     -0.43      0.00
    0  -22    5      0.06      0.00
    1  -22    5     -1.50      0.00
    2  -22    5     -1.08      0.00
    3  -22    5     -0.85      0.00
    4  -22    5      1.95      0.00
    5  -22    5     -0.90      0.00
    6  -22    5      0.26      0.00
    7  -22    5     -0.77      0.00
   -4  -23    5      0.29      0.00
   -3  -23    5     -0.26      0.00
   -2  -23    5     -1.44      0.00
   -1  -23    5      0.40      0.00
    0  -23    5     -0.72      0.00
    1  -23    5     -1.07      0.00
    2  -23    5     -1.39      0.00
    3  -23    5      0.65      0.00
    4  -23    5     -0.32      0.00
    5  -23    5      2.83      0.00
    6  -23    5      1.14      0.00
    7  -23    5      1.08      0.00
   -3  -24    5      2.66      0.00
   -2  -24    5      2.33      0.00
   -1  -24    5     -0.17      0.00
    0  -24    5     -0.15      0.00
    1  -24    5     -0.02      0.00
    2  -24    5     -0.47      0.00
    3  -24    5     -0.93      0.00
    4  -24    5      0.95      0.00
    5  -24    5     -0.81      0.00
    6  -24    5      0.92      0.00
   -1  -25    5      0.63      0.00
    0  -25    5      0.88      0.00
    1  -25    5      0.33      0.00
    2  -25    5      0.59      0.00
    3  -25    5      0.88      0.00
    4  -25    5     -0.92      0.00
   -4   23    6     -2.32      0.00
   -3   23    6     -0.45      0.00
   -2   23    6      0.19      0.00
   -1   23    6      0.43      0.00
    0   23    6      1.22      0.00
    1   23    6     -0.68      0.00
    2   23    6     -0.27      0.00
   -6   22    6     -0.70      0.00
   -5   22    6     -0.80      0.00
   -4   22    6      0.48      0.00
   -3   22    6     -0.62      0.00
   -2   22    6      0.00      0.00
   -1   22    6      1.90      0.00
    0   22    6      1.33      0.00
    1   22    6      1.10      0.00
    2   22    6     -0.25      0.00
    3   22    6      0.96      0.00
   -7   21    6      1.19      0.00
   -6   21    6      2.01      0.00
   -5   21    6      0.75      0.00
   -4   21    6     -0.96      0.00
   -3   21    6      0.00      0.00
   -2   21    6      0.65      0.00
   -1   21    6     -0.59      0.00
    0   21    6      0.10      0.00
    1   21    6      1.09      0.00
    2   21    6      0.66      0.00
    3   21    6     -0.14      0.00
    4   21    6     -0.33      0.00
    5   21    6     -1.55      0.00
   -7   20    6     -1.81      0.00
   -6   20    6     -1.27      0.00
   -5   20    6      0.88      0.00
   -4   20    6      1.72      0.00
   -3   20    6      0.40      0.00
   -2   20    6     -1.05      0.00
   -1   20    6     -0.14      0.00
    0   20    6      0.12      0.00
    1   20    6     -0.96      0.00
    2   20    6      0.26      0.00
    3   20    6      1.39      0.00
    4   20    6      0.85      0.00
    5   20    6     -0.62      0.00
    6   20    6     -2.22      0.00
   -9   19    6      0.12      0.00
   -8   19    6      0.48      0.00
   -7   19    6      2.17      0.00
   -6   19    6      0.79      0.00
   -5   19    6      0.43      0.00
   -4   19    6      0.75      0.00
   -3   19    6      0.74      0.00
   -2   19    6      2.01      0.00
   -1   19    6      0.94      0.00
    0   19    6      0.36      0.00
    1   19    6      1.06      0.00
    2   19    6     -1.11      0.00
    3   19    6     -1.97      0.00
    4   19    6     -1.91      0.00
    5   19    6     -0.49      0.00
    6   19    6      0.30      0.00
   -9   18    6      0.05      0.00
   -8   18    6     -0.75      0.00
   -7   18    6     -1.01      0.00
   -6   18    6      0.00      0.00
   -5   18    6     -1.47      0.00
   -4   18    6     -1.52      0.00
   -3   18    6      0.55      0.00
   -2   18    6      0.16      0.00
   -1   18    6      1.10      0.00
    0   18    6      1.63      0.00
    1   18    6     -0.93      0.00
    2   18    6     -0.59      0.00
    3   18    6     -0.65      0.00
    4   18    6      0.85      0.00
    5   18    6      1.07      0.00
    6   18    6      0.38      0.00
    7   18    6      1.21      0.00
  -10   17    6      0.26      0.00
   -9   17    6      1.81      0.00
   -8   17    6      1.27      0.00
   -7   17    6      1.24      0.00
   -6   17    6      1.37      0.00
   -5   17    6      1.61      0.00
   -4   17    6     -0.27      0.00
   -3   17    6     -1.31      0.00
   -2   17    6      1.25      0.00
   -1   17    6      2.31      0.00
    0   17    6      1.48      0.00
    1   17    6      3.02      0.00
    2   17    6      1.33      0.00
    3   17    6      1.01      0.00
    4   17    6     -0.66      0.00
    5   17    6     -0.95      0.00
    6   17    6      0.55      0.00
    7   17    6     -0.75      0.00
    8   17    6     -0.88      0.00
  -10   16    6      1.71      0.00
   -9   16    6     -0.47      0.00
   -8   16    6     -0.09      0.00
   -7   16    6     -0.95      0.00
   -6   16    6     -0.88      0.00
   -5   16    6     -0.01      0.00
   -4   16    6      2.17      0.00
   -3   16    6      2.79      0.00
   -2   16    6      0.57      0.00
   -1   16    6     -0.53      0.00
    0   16    6      1.85      0.00
    1   16    6      1.36      0.00
    2   16    6      0.87      0.00
    3   16    6     -1.99      0.00
    4   16    6     -0.22      0.00
    5   16    6      1.67      0.00
    6   16    6     -0.50      0.00
    7   16    6     -0.94      0.00
    8   16    6     -0.93      0.00
  -11   15    6      1.64      0.00
  -10   15    6      1.62      0.00
   -9   15    6      2.47      0.00
   -8   15    6      1.66      0.00
   -7   15    6      2.36      0.00
   -6   15    6      0.44      0.00
   -5   15    6     -2.15      0.00
   -4   15    6     -2.83      0.00
   -3   15    6      0.59      0.00
   -2   15    6      3.58      0.00
   -1   15    6      4.12      0.00
    0   15    6      0.01      0.00
    1   15    6     -2.34      0.00
    2   15    6     -2.50      0.00
    3   15    6      0.96      0.00
    4   15    6     -0.52      0.00
    5   15    6     -2.25      0.00
    6   15    6     -0.34      0.00
    7   15    6     -0.56      0.00
    8   15    6     -1.24      0.00
    9   15    6     -0.01      0.00
  -11   14    6      1.64      0.00
  -10   14    6      1.81      0.00
   -9   14    6      0.87      0.00
   -8   14    6      1.31      0.00
   -7   14    6      0.33      0.00
   -6   14    6      0.56      0.00
   -5   14    6      1.47      0.00
   -4   14    6      1.09      0.00
   -3   14    6     -1.11      0.00
   -2   14    6      0.38      0.00
   -1   14    6      1.47      0.00
    0   14    6      5.15      0.00
    1   14    6      6.84      0.00
    2   14    6      3.13      0.00
    3   14    6     -2.64      0.00
    4   14    6     -1.15      0.00
    5   14    6      0.70      0.00
    6   14    6     -1.12      0.00
    7   14    6     -0.37      0.00
    8   14    6      0.31      0.00
    9   14    6     -0.42      0.00
  -11   13    6      0.43      0.00
  -10   13    6      0.50      0.00
   -9   13    6      1.75      0.00
   -8   13    6      1.81      0.00
   -7   13    6      2.69      0.00
   -6   13    6      2.00      0.00
   -5   13    6     -0.87      0.00
   -4   13    6     -0.94      0.00
   -3   13    6      1.31      0.00
   -2   13    6      0.47      0.00
   -1   13    6      2.91      0.00
    0   13    6      3.47      0.00
    1   13    6      1.88      0.00
    2   13    6      1.28      0.00
    3   13    6      2.53      0.00
    4   13    6     -0.59      0.00
    5   13    6     -1.46      0.00
    6   13    6      0.97      0.00
    7   13    6     -0.95      0.00
    8   13    6     -2.78      0.00
    9   13    6     -0.75      0.00
   10   13    6     -0.95      0.00
  -12   12    6      1.39      0.00
  -11   12    6      0.89      0.00
  -10   12    6      1.87      0.00
   -9   12    6      1.95      0.00
   -8   12    6      2.94      0.00
   -7   12    6      1.74      0.00
   -6   12    6     -0.26      0.00
   -5   12    6      0.19      0.00
   -4   12    6     -1.55      0.00
   -3   12    6     -2.28      0.00
   -2   12    6      0.73      0.00
   -1   12    6     -0.66      0.00
    0   12    6     -0.50      0.00
    1   12    6     -0.15      0.00
    2   12    6      1.60      0.00
    3   12    6      0.66      0.00
    4   12    6      1.23      0.00
    5   12    6     -0.48      0.00
    6   12    6     -3.70      0.00
    7   12    6     -0.94      0.00
    8   12    6      1.89      0.00
    9   12    6     -0.09      0.00
   10   12    6     -0.27      0.00
  -12   11    6     -0.29      0.00
  -11   11    6      1.50      0.00
  -10   11    6      1.65      0.00
   -9   11    6      3.14      0.00
   -8   11    6      2.84      0.00
   -7   11    6      3.05      0.00
   -6   11    6      3.25      0.00
   -5   11    6      0.12      0.00
   -4   11    6      0.08      0.00
   -3   11    6     -0.01      0.00
   -2   11    6     -1.50      0.00
   -1   11    6      2.71      0.00
    0   11    6      5.09      0.00
    1   11    6      8.10      0.00
    2   11    6      2.72      0.00
    3   11    6      0.28      0.00
    4   11    6      0.39      0.00
    5   11    6      1.69      0.00
    6   11    6      2.56      0.00
    7   11    6      0.50      0.00
    8   11    6     -0.99      0.00
    9   11    6      1.94      0.00
   10   11    6      0.68      0.00
   11   11    6     -1.47      0.00
  -12   10    6      1.69      0.00
  -11   10    6     -1.14      0.00
  -10   10    6     -0.14      0.00
   -9   10    6      1.08      0.00
   -8   10    6      3.51      0.00
   -7   10    6      3.30      0.00
   -6   10    6      1.64      0.00
   -5   10    6      1.63      0.00
   -4   10    6     -1.48      0.00
   -3   10    6     -3.48      0.00
   -2   10    6      0.58      0.00
   -1   10    6      4.15      0.00
    0   10    6      7.44      0.00
    1   10    6      1.52      0.00
    2   10    6      5.28      0.00
    3   10    6      3.33      0.00
    4   10    6     -0.29      0.00
    5   10    6     -0.03      0.00
    6   10    6      0.37      0.00
    7   10    6     -0.89      0.00
    8   10    6      0.55      0.00
    9   10    6     -0.37      0.00
   10   10    6      0.03      0.00
   11   10    6     -0.13      0.00
  -12    9    6     -0.07      0.00
  -11    9    6      2.03      0.00
  -10    9    6      1.42      0.00
   -9    9    6      2.38      0.00
   -8    9    6      2.68      0.00
   -7    9    6      2.68      0.00
   -6    9    6      2.63      0.00
   -5    9    6      2.48      0.00
   -4    9    6      1.58      0.00
   -3    9    6     -0.03      0.00
   -2    9    6     -5.27      0.00
   -1    9    6     -8.28      0.00
    0    9    6     -5.66      0.00
    1    9    6      9.77      0.00
    2    9    6      6.09      0.00
    3    9    6      3.34      0.00
    4    9    6      2.86      0.00
    5    9    6     -0.19      0.00
    6    9    6     -2.07      0.00
    7    9    6      1.10      0.00
    8    9    6      0.33      0.00
    9    9    6      1.32      0.00
   10    9    6      0.38      0.00
   11    9    6      0.27      0.00
  -13    8    6      0.96      0.00
  -12    8    6      1.71      0.00
  -11    8    6      0.81      0.00
  -10    8    6      0.82      0.00
   -9    8    6      0.97      0.00
   -8    8    6      2.51      0.00
   -7    8    6      4.11      0.00
   -6    8    6      3.29      0.00
   -5    8    6      1.02      0.00
   -4    8    6     -1.68      0.00
   -3    8    6     -5.21      0.00
   -2    8    6     -2.85      0.00
   -1    8    6      3.17      0.00
    0    8    6      6.19      0.00
    1    8    6     -5.45      0.00
    2    8    6      2.45      0.00
    3    8    6      5.93      0.00
    4    8    6      3.26      0.00
    5    8    6      1.73      0.00
    6    8    6      2.62      0.00
    7    8    6     -0.92      0.00
    8    8    6      0.58      0.00
    9    8    6      0.60      0.00
   10    8    6      0.79      0.00
   11    8    6      0.02      0.00
   12    8    6     -1.63      0.00
  -13    7    6      0.71      0.00
  -12    7    6     -0.28      0.00
  -11    7    6     -0.41      0.00
  -10    7    6      0.90      0.00
   -9    7    6      3.07      0.00
   -8    7    6      5.39      0.00
   -7    7    6      5.33      0.00
   -6    7    6      5.01      0.00
   -5    7    6      3.35      0.00
   -4    7    6      0.98      0.00
   -3    7    6      1.16      0.00
   -2    7    6      2.13      0.00
   -1    7    6     -0.61      0.00
    0    7    6     -2.06      0.00
    1    7    6     12.98      0.00
    2    7    6      7.14      0.00
    3    7    6      0.80      0.00
    4    7    6     -0.77      0.00
    5    7    6      0.02      0.00
    6    7    6     -0.05      0.00
    7    7    6      2.64      0.00
    8    7    6     -0.16      0.00
    9    7    6      0.11      0.00
   10    7    6      0.68      0.00
   11    7    6      0.08      0.00
   12    7    6      0.51      0.00
  -13    6    6     -0.01      0.00
  -12    6    6      0.74      0.00
  -11    6    6      0.65      0.00
  -10    6    6     -0.39      0.00
   -9    6    6     -0.09      0.00
   -8    6    6     -0.71      0.00
   -7    6    6      2.49      0.00
   -6    6    6      6.65      0.00
   -5    6    6      6.17      0.00
   -4    6    6      0.71      0.00
   -3    6    6     -5.52      0.00
   -2    6    6    -11.48      0.00
   -1    6    6     -4.42      0.00
    0    6    6      5.37      0.00
    1    6    6     -1.22      0.00
    2    6    6      6.15      0.00
    3    6    6     10.91      0.00
    4    6    6      7.78      0.00
    5    6    6      1.05      0.00
    6    6    6      0.69      0.00
    7    6    6     -1.09      0.00
    8    6    6      0.86      0.00
    9    6    6      0.69      0.00
   10    6    6      0.05      0.00
   11    6    6      1.02      0.00
   12    6    6     -0.55      0.00
  -13    5    6      1.37      0.00
  -12    5    6      0.02      0.00
  -11    5    6     -0.71      0.00
  -10    5    6      0.48      0.00
   -9    5    6     -0.14      0.00
   -8    5    6      3.34      0.00
   -7    5    6      3.24      0.00
   -6    5    6      3.23      0.00
   -5    5    6      6.69      0.00
   -4    5    6      6.52      0.00
   -3    5    6      1.62      0.00
   -2    5    6      0.94      0.00
   -1    5    6     -7.72      0.00
    0    5    6    -12.32      0.00
    1    5    6      0.45      0.00
    2    5    6      6.03      0.00
    3    5    6      3.32      0.00
    4    5    6      0.37      0.00
    5    5    6      1.65      0.00
    6    5    6     -1.03      0.00
    7    5    6      0.39      0.00
    8    5    6     -0.17      0.00
    9    5    6     -1.12      0.00
   10    5    6     -0.21      0.00
   11    5    6     -0.44      0.00
   12    5    6      0.64      0.00
  -13    4    6      0.43      0.00
  -12    4    6      0.29      0.00
  -11    4    6     -0.66      0.00
  -10    4    6     -1.14      0.00
   -9    4    6      3.22      0.00
   -8    4    6      2.07      0.00
   -7    4    6      4.41      0.00
   -6    4    6      6.13      0.00
   -5    4    6      2.25      0.00
   -4    4    6      2.04      0.00
   -3    4    6      3.22      0.00
   -2    4    6     -1.22      0.00
   -1    4    6     -0.01      0.00
    0    4    6     -0.86      0.00
    1    4    6     -1.80      0.00
    2    4    6     -4.13      0.00
    3    4    6      4.46      0.00
    4    4    6      7.45      0.00
    5    4    6      1.75      0.00
    6    4    6      2.14      0.00
    7    4    6     -0.91      0.00
    8    4    6     -2.34      0.00
    9    4    6     -0.27      0.00
   10    4    6      0.68      0.00
   11    4    6      0.80      0.00
   12    4    6     -0.62      0.00
  -13    3    6      0.87      0.00
  -12    3    6      0.52      0.00
  -11    3    6      0.06      0.00
  -10    3    6     -0.13      0.00
   -9    3    6     -4.22      0.00
   -8    3    6     -0.21      0.00
   -7    3    6      2.69      0.00
   -6    3    6      6.09      0.00
   -5    3    6      9.26      0.00
   -4    3    6      4.56      0.00
   -3    3    6     -1.92      0.00
   -2    3    6     -5.43      0.00
   -1    3    6     -7.11      0.00
    0    3    6      2.19      0.00
    1    3    6     -3.91      0.00
    2    3    6      6.33      0.00
    3    3    6      6.72      0.00
    4    3    6      4.48      0.00
    5    3    6      5.32      0.00
    6    3    6      0.28      0.00
    7    3    6      0.47      0.00
    8    3    6      3.33      0.00
    9    3    6      1.27      0.00
   10    3    6     -0.45      0.00
   11    3    6     -0.60      0.00
   12    3    6      0.63      0.00
   13    3    6     -1.13      0.00
  -13    2    6     -0.24      0.00
  -12    2    6      0.32      0.00
  -11    2    6      0.97      0.00
  -10    2    6     -1.06      0.00
   -9    2    6      1.95      0.00
   -8    2    6     -0.09      0.00
   -7    2    6      1.63      0.00
   -6    2    6      4.82      0.00
   -5    2    6     10.15      0.00
   -4    2    6     11.41      0.00
   -3    2    6      2.79      0.00
   -2    2    6     -1.51      0.00
   -1    2    6     -5.93      0.00
    0    2    6    -17.43      0.00
    1    2    6     12.53      0.00
    2    2    6      9.04      0.00
    3    2    6      5.33      0.00
    4    2    6      4.25      0.00
    5    2    6      0.01      0.00
    6    2    6      1.58      0.00
    7    2    6      2.87      0.00
    8    2    6     -0.75      0.00
    9    2    6      0.31      0.00
   10    2    6      1.13      0.00
   11    2    6     -0.94      0.00
   12    2    6     -1.45      0.00
   13    2    6     -0.22      0.00
  -13    1    6      0.52      0.00
  -12    1    6      0.47      0.00
  -11    1    6     -0.88      0.00
  -10    1    6     -0.04      0.00
   -9    1    6     -3.53      0.00
   -8    1    6     -0.88      0.00
   -7    1    6      1.46      0.00
   -6    1    6      3.40      0.00
   -5    1    6      1.57      0.00
   -4    1    6      6.02      0.00
   -3    1    6     10.59      0.00
   -2    1    6     -4.43      0.00
   -1    1    6     -9.10      0.00
    0    1    6     11.80      0.00
    1    1    6    -23.09      0.00
    2    1    6    -12.55      0.00
    3    1    6      4.30      0.00
    4    1    6      6.35      0.00
    5    1    6      5.41      0.00
    6    1    6      1.37      0.00
    7    1    6     -2.73      0.00
    8    1    6     -1.61      0.00
    9    1    6     -2.09      0.00
   10    1    6     -0.62      0.00
   11    1    6      1.51      0.00
   12    1    6      0.53      0.00
   13    1    6      0.37      0.00
  -13    0    6     -1.73      0.00
  -12    0    6     -1.11      0.00
  -11    0    6      0.17      0.00
  -10    0    6     -2.06      0.00
   -9    0    6      0.03      0.00
   -8    0    6     -0.77      0.00
   -7    0    6      0.42      0.00
   -6    0    6      1.77      0.00
   -5    0    6      5.59      0.00
   -4    0    6      1.01      0.00
   -3    0    6      1.40      0.00
   -2    0    6     15.85      0.00
   -1    0    6      4.73      0.00
    0    0    6    -35.02      0.00
    1    0    6      0.39      0.00
    2    0    6      3.72      0.00
    3    0    6     -1.66      0.00
    4    0    6      3.30      0.00
    5    0    6      2.82      0.00
    6    0    6      0.03      0.00
    7    0    6      2.26      0.00
    8    0    6      1.18      0.00
    9    0    6      0.23      0.00
   10    0    6     -1.61      0.00
   11    0    6     -2.10      0.00
   12    0    6     -0.41      0.00
   13    0    6     -0.24      0.00
  -13   -1    6     -0.42      0.00
  -12   -1    6     -0.20      0.00
  -11   -1    6     -1.02      0.00
  -10   -1    6      0.24      0.00
   -9   -1    6     -1.27      0.00
   -8   -1    6     -0.18      0.00
   -7   -1    6      1.86      0.00
   -6   -1    6      6.44      0.00
   -5   -1    6      7.52      0.00
   -4   -1    6     10.19      0.00
   -3   -1    6      2.91      0.00
   -2   -1    6    -11.68      0.00
   -1   -1    6      6.73      0.00
    0   -1    6     47.74      0.00
    1   -1    6     11.80      0.00
    2   -1    6     -0.67      0.00
    3   -1    6      0.96      0.00
    4   -1    6     -0.82      0.00
    5   -1    6      2.66      0.00
    6   -1    6      6.93      0.00
    7   -1    6      2.15      0.00
    8   -1    6     -1.16      0.00
    9   -1    6     -0.94      0.00
   10   -1    6      0.39      0.00
   11   -1    6      0.24      0.00
   12   -1    6     -0.50      0.00
   13   -1    6     -1.28      0.00
  -13   -2    6     -1.83      0.00
  -12   -2    6     -1.24      0.00
  -11   -2    6      0.63      0.00
  -10   -2    6      0.51      0.00
   -9   -2    6     -0.97      0.00
   -8   -2    6     -0.99      0.00
   -7   -2    6     -0.18      0.00
   -6   -2    6     -1.66      0.00
   -5   -2    6      0.94      0.00
   -4   -2    6      2.17      0.00
   -3   -2    6      8.73      0.00
   -2   -2    6     13.25      0.00
   -1   -2    6    -10.43      0.00
    0   -2    6    -44.35      0.00
    1   -2    6    -17.84      0.00
    2   -2    6     -0.77      0.00
    3   -2    6      2.92      0.00
    4   -2    6      4.39      0.00
    5   -2    6      0.97      0.00
    6   -2    6     -4.13      0.00
    7   -2    6     -0.90      0.00
    8   -2    6      1.23      0.00
    9   -2    6      0.69      0.00
   10   -2    6     -0.11      0.00
   11   -2    6      0.49      0.00
   12   -2    6     -0.34      0.00
   13   -2    6      0.62      0.00
  -13   -3    6     -0.65      0.00
  -12   -3    6     -2.05      0.00
  -11   -3    6     -1.93      0.00
  -10   -3    6     -1.50      0.00
   -9   -3    6      0.09      0.00
   -8   -3    6     -1.93      0.00
   -7   -3    6     -3.38      0.00
   -6   -3    6     -0.50      0.00
   -5   -3    6     -0.74      0.00
   -4   -3    6      0.61      0.00
   -3   -3    6      0.81      0.00
   -2   -3    6      1.36      0.00
   -1   -3    6      5.45      0.00
    0   -3    6      6.33      0.00
    1   -3    6     -4.49      0.00
    2   -3    6     -7.72      0.00
    3   -3    6     -3.30      0.00
    4   -3    6      0.74      0.00
    5   -3    6     -1.04      0.00
    6   -3    6      2.16      0.00
    7   -3    6      0.58      0.00
    8   -3    6     -1.00      0.00
    9   -3    6     -1.50      0.00
   10   -3    6     -0.78      0.00
   11   -3    6     -1.64      0.00
   12   -3    6     -0.95      0.00
   13   -3    6     -1.21      0.00
  -13   -4    6     -1.05      0.00
  -12   -4    6      0.01      0.00
  -11   -4    6      0.38      0.00
  -10   -4    6      1.61      0.00
   -9   -4    6     -1.07      0.00
   -8   -4    6      0.15      0.00
   -7   -4    6      2.52      0.00
   -6   -4    6      2.71      0.00
   -5   -4    6      3.52      0.00
   -4   -4    6      3.04      0.00
   -3   -4    6      1.15      0.00
   -2   -4    6     -0.65      0.00
   -1   -4    6      7.60      0.00
    0   -4    6     21.43      0.00
    1   -4    6      8.39      0.00
    2   -4    6      0.16      0.00
    3   -4    6     -1.07      0.00
    4   -4    6     -2.88      0.00
    5   -4    6      3.27      0.00
    6   -4    6      1.81      0.00
    7   -4    6      0.11      0.00
    8   -4    6     -0.48      0.00
    9   -4    6      1.23      0.00
   10   -4    6      0.39      0.00
   11   -4    6      0.20      0.00
   12   -4    6      0.16      0.00
   13   -4    6      0.22      0.00
  -13   -5    6      0.05      0.00
  -12   -5    6     -2.07      0.00
  -11   -5    6     -1.32      0.00
  -10   -5    6     -1.54      0.00
   -9   -5    6      0.97      0.00
   -8   -5    6     -0.25      0.00
   -7   -5    6     -3.14      0.00
   -6   -5    6     -2.85      0.00
   -5   -5    6     -1.21      0.00
   -4   -5    6     -1.79      0.00
   -3   -5    6     -0.72      0.00
   -2   -5    6      4.53      0.00
   -1   -5    6     -3.01      0.00
    0   -5    6    -22.17      0.00
    1   -5    6     -0.24      0.00
    2   -5    6      4.59      0.00
    3   -5    6      0.19      0.00
    4   -5    6      2.47      0.00
    5   -5    6     -3.96      0.00
    6   -5    6     -2.52      0.00
    7   -5    6      0.76      0.00
    8   -5    6      0.41      0.00
    9   -5    6     -2.02      0.00
   10   -5    6     -0.02      0.00
   11   -5    6      0.23      0.00
   12   -5    6     -1.19      0.00
   13   -5    6     -0.69      0.00
  -12   -6    6     -0.14      0.00
  -11   -6    6     -0.30      0.00
  -10   -6    6      0.23      0.00
   -9   -6    6     -0.95      0.00
   -8   -6    6     -1.16      0.00
   -7   -6    6      0.07      0.00
   -6   -6    6      0.55      0.00
   -5   -6    6     -0.79      0.00
   -4   -6    6      2.37      0.00
   -3   -6    6      2.03      0.00
   -2   -6    6    -10.26      0.00
   -1   -6    6     -9.77      0.00
    0   -6    6     17.95      0.00
    1   -6    6      0.17      0.00
    2   -6    6     -1.22      0.00
    3   -6    6      3.48      0.00
    4   -6    6     -3.97      0.00
    5   -6    6     -0.27      0.00
    6   -6    6      0.12      0.00
    7   -6    6     -1.82      0.00
    8   -6    6     -0.90      0.00
    9   -6    6      1.42      0.00
   10   -6    6      0.33      0.00
   11   -6    6     -0.44      0.00
   12   -6    6      0.49      0.00
   13   -6    6     -0.45      0.00
  -12   -7    6     -0.50      0.00
  -11   -7    6     -2.28      0.00
  -10   -7    6     -2.22      0.00
   -9   -7    6     -0.34      0.00
   -8   -7    6      1.40      0.00
   -7   -7    6      1.47      0.00
   -6   -7    6     -0.74      0.00
   -5   -7    6     -1.02      0.00
   -4   -7    6     -4.95      0.00
   -3   -7    6     -4.54      0.00
   -2   -7    6      8.80      0.00
   -1   -7    6     13.14      0.00
    0   -7    6    -13.18      0.00
    1   -7    6      2.58      0.00
    2   -7    6      1.12      0.00
    3   -7    6     -3.16      0.00
    4   -7    6      3.31      0.00
    5   -7    6     -0.03      0.00
    6   -7    6     -0.73      0.00
    7   -7    6      0.29      0.00
    8   -7    6     -0.55      0.00
    9   -7    6     -1.11      0.00
   10   -7    6     -0.38      0.00
   11   -7    6      0.45      0.00
   12   -7    6     -0.43      0.00
   13   -7    6      0.57      0.00
  -12   -8    6     -0.98      0.00
  -11   -8    6      0.15      0.00
  -10   -8    6      0.56      0.00
   -9   -8    6      1.35      0.00
   -8   -8    6      0.22      0.00
   -7   -8    6     -1.41      0.00
   -6   -8    6     -0.15      0.00
   -5   -8    6     -1.12      0.00
   -4   -8    6      1.00      0.00
   -3   -8    6      1.04      0.00
   -2   -8    6     -6.42      0.00
   -1   -8    6     -9.78      0.00
    0   -8    6     14.98      0.00
    1   -8    6      3.14      0.00
    2   -8    6      3.51      0.00
    3   -8    6      1.24      0.00
    4   -8    6     -5.20      0.00
    5   -8    6     -2.69      0.00
    6   -8    6     -0.92      0.00
    7   -8    6      0.49      0.00
    8   -8    6     -0.02      0.00
    9   -8    6     -1.48      0.00
   10   -8    6     -0.50      0.00
   11   -8    6      0.58      0.00
   12   -8    6      1.34      0.00
   13   -8    6      0.15      0.00
  -12   -9    6      0.26      0.00
  -11   -9    6     -0.97      0.00
  -10   -9    6     -1.71      0.00
   -9   -9    6     -1.96      0.00
   -8   -9    6     -0.67      0.00
   -7   -9    6      1.02      0.00
   -6   -9    6      0.16      0.00
   -5   -9    6      2.04      0.00
   -4   -9    6     -1.17      0.00
   -3   -9    6     -5.63      0.00
   -2   -9    6     -4.60      0.00
   -1   -9    6      2.93      0.00
    0   -9    6    -10.18      0.00
    1   -9    6      3.48      0.00
    2   -9    6      5.54      0.00
    3   -9    6      6.64      0.00
    4   -9    6      5.81      0.00
    5   -9    6      0.60      0.00
    6   -9    6     -1.18      0.00
    7   -9    6     -1.89      0.00
    8   -9    6     -0.41      0.00
    9   -9    6      1.86      0.00
   10   -9    6      0.98      0.00
   11   -9    6      0.50      0.00
   12   -9    6     -0.49      0.00
   13   -9    6     -0.11      0.00
  -12  -10    6      0.56      0.00
  -11  -10    6      0.21      0.00
  -10  -10    6      0.30      0.00
   -9  -10    6      0.19      0.00
   -8  -10    6      0.26      0.00
   -7  -10    6     -1.63      0.00
   -6  -10    6     -1.42      0.00
   -5  -10    6     -0.96      0.00
   -4  -10    6      2.90      0.00
   -3  -10    6      3.78      0.00
   -2  -10    6      0.65      0.00
   -1  -10    6     -9.14      0.00
    0  -10    6      1.00      0.00
    1  -10    6     -1.51      0.00
    2  -10    6      0.49      0.00
    3  -10    6     -1.06      0.00
    4  -10    6     -1.45      0.00
    5  -10    6     -0.67      0.00
    6  -10    6     -0.25      0.00
    7  -10    6      0.17      0.00
    8  -10    6     -1.51      0.00
    9  -10    6     -4.03      0.00
   10  -10    6     -1.42      0.00
   11  -10    6      0.34      0.00
   12  -10    6      1.27      0.00
  -11  -11    6      0.55      0.00
  -10  -11    6     -0.49      0.00
   -9  -11    6     -0.86      0.00
   -8  -11    6     -0.46      0.00
   -7  -11    6      1.24      0.00
   -6  -11    6      0.47      0.00
   -5  -11    6     -0.39      0.00
   -4  -11    6     -3.06      0.00
   -3  -11    6     -1.16      0.00
   -2  -11    6      1.01      0.00
   -1  -11    6      5.27      0.00
    0  -11    6     -2.34      0.00
    1  -11    6     -2.81      0.00
    2  -11    6     -1.76      0.00
    3  -11    6      2.73      0.00
    4  -11    6      1.53      0.00
    5  -11    6      0.05      0.00
    6  -11    6     -0.27      0.00
    7  -11    6     -0.53      0.00
    8  -11    6     -0.92      0.00
    9  -11    6     -0.40      0.00
   10  -11    6     -1.06      0.00
   11  -11    6      0.64      0.00
   12  -11    6      0.64      0.00
  -11  -12    6     -0.18      0.00
  -10  -12    6     -1.27      0.00
   -9  -12    6     -1.49      0.00
   -8  -12    6     -0.14      0.00
   -7  -12    6     -0.48      0.00
   -6  -12    6      0.55      0.00
   -5  -12    6      1.92      0.00
   -4  -12    6      1.97      0.00
   -3  -12    6     -2.96      0.00
   -2  -12    6     -4.92      0.00
   -1  -12    6     -4.22      0.00
    0  -12    6      0.95      0.00
    1  -12    6      4.59      0.00
    2  -12    6      6.57      0.00
    3  -12    6      3.38      0.00
    4  -12    6      2.76      0.00
    5  -12    6      0.93      0.00
    6  -12    6     -0.43      0.00
    7  -12    6     -0.56      0.00
    8  -12    6     -0.05      0.00
    9  -12    6     -1.38      0.00
   10  -12    6     -0.77      0.00
   11  -12    6     -0.91      0.00
   12  -12    6      1.00      0.00
  -11  -13    6      1.09      0.00
  -10  -13    6      1.26      0.00
   -9  -13    6     -0.29      0.00
   -8  -13    6     -1.70      0.00
   -7  -13    6     -0.20      0.00
   -6  -13    6     -0.01      0.00
   -5  -13    6     -0.91      0.00
   -4  -13    6      0.65      0.00
   -3  -13    6      3.39      0.00
   -2  -13    6      0.15      0.00
   -1  -13    6     -4.08      0.00
    0  -13    6     -2.36      0.00
    1  -13    6     -2.13      0.00
    2  -13    6     -1.98      0.00
    3  -13    6      1.88      0.00
    4  -13    6     -0.40      0.00
    5  -13    6      0.24      0.00
    6  -13    6      0.87      0.00
    7  -13    6     -0.57      0.00
    8  -13    6     -3.06      0.00
    9  -13    6     -2.59      0.00
   10  -13    6     -1.71      0.00
   11  -13    6     -0.56      0.00
   12  -13    6     -1.12      0.00
  -10  -14    6     -1.66      0.00
   -9  -14    6     -0.41      0.00
   -8  -14    6      1.28      0.00
   -7  -14    6     -0.08      0.00
   -6  -14    6     -1.70      0.00
   -5  -14    6     -0.74      0.00
   -4  -14    6     -0.22      0.00
   -3  -14    6     -1.57      0.00
   -2  -14    6     -0.32      0.00
   -1  -14    6      0.28      0.00
    0  -14    6     -6.15      0.00
    1  -14    6     -4.02      0.00
    2  -14    6      1.81      0.00
    3  -14    6      0.86      0.00
    4  -14    6      4.17      0.00
    5  -14    6      2.16      0.00
    6  -14    6     -0.70      0.00
    7  -14    6     -1.60      0.00
    8  -14    6     -1.04      0.00
    9  -14    6     -1.03      0.00
   10  -14    6     -1.33      0.00
   11  -14    6     -1.12      0.00
   12  -14    6      0.08      0.00
  -10  -15    6     -1.23      0.00
   -9  -15    6     -2.66      0.00
   -8  -15    6     -2.69      0.00
   -7  -15    6     -0.25      0.00
   -6  -15    6      1.88      0.00
   -5  -15    6      0.44      0.00
   -4  -15    6     -0.43      0.00
   -3  -15    6      1.57      0.00
   -2  -15    6     -0.40      0.00
   -1  -15    6     -1.72      0.00
    0  -15    6      3.75      0.00
    1  -15    6      2.34      0.00
    2  -15    6     -0.21      0.00
    3  -15    6      1.35      0.00
    4  -15    6     -1.01      0.00
    5  -15    6      1.55      0.00
    6  -15    6      2.09      0.00
    7  -15    6      0.86      0.00
    8  -15    6     -2.03      0.00
    9  -15    6     -2.32      0.00
   10  -15    6     -1.41      0.00
   11  -15    6     -1.14      0.00
   -9  -16    6     -0.48      0.00
   -8  -16    6     -0.34      0.00
   -7  -16    6      0.49      0.00
   -6  -16    6     -0.52      0.00
   -5  -16    6     -0.67      0.00
   -4  -16    6      0.70      0.00
   -3  -16    6     -0.96      0.00
   -2  -16    6      0.98      0.00
   -1  -16    6      0.93      0.00
    0  -16    6     -4.35      0.00
    1  -16    6     -2.54      0.00
    2  -16    6      0.16      0.00
    3  -16    6      1.45      0.00
    4  -16    6      4.49      0.00
    5  -16    6      2.19      0.00
    6  -16    6      1.51      0.00
    7  -16    6     -0.37      0.00
    8  -16    6     -0.43      0.00
    9  -16    6     -1.17      0.00
   10  -16    6     -1.42      0.00
   11  -16    6     -1.78      0.00
   -9  -17    6     -0.65      0.00
   -8  -17    6     -2.06      0.00
   -7  -17    6     -1.85      0.00
   -6  -17    6      0.21      0.00
   -5  -17    6      0.91      0.00
   -4  -17    6     -0.73      0.00
   -3  -17    6      1.19      0.00
   -2  -17    6     -0.91      0.00
   -1  -17    6     -3.28      0.00
    0  -17    6     -1.98      0.00
    1  -17    6     -2.90      0.00
    2  -17    6     -0.61      0.00
    3  -17    6      1.26      0.00
    4  -17    6      0.03      0.00
    5  -17    6      0.63      0.00
    6  -17    6      0.04      0.00
    7  -17    6      0.22      0.00
    8  -17    6     -0.58      0.00
    9  -17    6      0.68      0.00
   10  -17    6     -1.57      0.00
   11  -17    6     -1.42      0.00
   -8  -18    6     -0.73      0.00
   -7  -18    6     -0.94      0.00
   -6  -18    6     -0.86      0.00
   -5  -18    6      0.27      0.00
   -4  -18    6      1.92      0.00
   -3  -18    6      0.16      0.00
   -2  -18    6      0.94      0.00
   -1  -18    6      2.26      0.00
    0  -18    6      0.77      0.00
    1  -18    6     -0.80      0.00
    2  -18    6     -3.40      0.00
    3  -18    6     -1.23      0.00
    4  -18    6      2.00      0.00
    5  -18    6      2.70      0.00
    6  -18    6      2.31      0.00
    7  -18    6      0.52      0.00
    8  -18    6      0.02      0.00
    9  -18    6     -2.82      0.00
   10  -18    6     -1.30      0.00
   -8  -19    6     -2.34      0.00
   -7  -19    6     -1.00      0.00
   -6  -19    6     -0.83      0.00
   -5  -19    6     -0.23      0.00
   -4  -19    6      0.16      0.00
   -3  -19    6      1.01      0.00
   -2  -19    6      1.04      0.00
   -1  -19    6      0.23      0.00
    0  -19    6      0.14      0.00
    1  -19    6     -0.18      0.00
    2  -19    6      1.04      0.00
    3  -19    6      0.13      0.00
    4  -19    6      0.73      0.00
    5  -19    6      0.36      0.00
    6  -19    6      0.58      0.00
    7  -19    6      1.36      0.00
    8  -19    6      1.76      0.00
    9  -19    6      2.63      0.00
   10  -19    6     -0.68      0.00
   -7  -20    6     -1.77      0.00
   -6  -20    6      1.06      0.00
   -5  -20    6      2.03      0.00
   -4  -20    6      1.25      0.00
   -3  -20    6      0.96      0.00
   -2  -20    6     -0.77      0.00
   -1  -20    6     -1.57      0.00
    0  -20    6     -3.44      0.00
    1  -20    6     -2.76      0.00
    2  -20    6     -1.61      0.00
    3  -20    6      0.41      0.00
    4  -20    6     -0.51      0.00
    5  -20    6      1.20      0.00
    6  -20    6      0.76      0.00
    7  -20    6      0.31      0.00
    8  -20    6     -0.19      0.00
    9  -20    6     -0.31      0.00
   -6  -21    6     -2.63      0.00
   -5  -21    6     -0.25      0.00
   -4  -21    6      1.28      0.00
   -3  -21    6     -0.11      0.00
   -2  -21    6      1.24      0.00
   -1  -21    6      1.11      0.00
    0  -21    6      2.06      0.00
    1  -21    6     -0.56      0.00
    2  -21    6     -1.71      0.00
    3  -21    6     -1.46      0.00
    4  -21    6      2.28      0.00
    5  -21    6      1.42      0.00
    6  -21    6      1.50      0.00
    7  -21    6      0.06      0.00
    8  -21    6      1.38      0.00
   -5  -22    6     -0.63      0.00
   -4  -22    6     -0.16      0.00
   -3  -22    6      2.62      0.00
   -2  -22    6      0.69      0.00
   -1  -22    6      0.66      0.00
    0  -22    6     -1.51      0.00
    1  -22    6     -0.20      0.00
    2  -22    6     -0.46      0.00
    3  -22    6     -0.04      0.00
    4  -22    6     -2.36      0.00
    5  -22    6      0.58      0.00
    6  -22    6      0.98      0.00
    7  -22    6      2.49      0.00
    8  -22    6      0.59      0.00
   -4  -23    6      0.16      0.00
   -3  -23    6     -1.71      0.00
   -2  -23    6      0.43      0.00
   -1  -23    6     -1.35      0.00
    0  -23    6      0.65      0.00
    1  -23    6      0.20      0.00
    2  -23    6     -0.37      0.00
    3  -23    6     -0.78      0.00
    4  -23    6      1.28      0.00
    5  -23    6     -1.81      0.00
    6  -23    6      0.13      0.00
    7  -23    6      0.26      0.00
   -3  -24    6      0.63      0.00
   -2  -24    6     -1.36      0.00
   -1  -24    6      0.95      0.00
    0  -24    6      0.65      0.00
    1  -24    6     -0.66      0.00
    2  -24    6     -0.85      0.00
    3  -24    6      0.59      0.00
    4  -24    6     -0.73      0.00
    5  -24    6      2.21      0.00
    6  -24    6      0.22      0.00
   -1  -25    6     -0.56      0.00
    0  -25    6      0.52      0.00
    1  -25    6      1.40      0.00
    2  -25    6      0.48      0.00
    3  -25    6     -0.14      0.00
    4  -25    6      1.80      0.00
   -4   23    7      4.35      0.00
   -3   23    7      1.39      0.00
   -2   23    7     -0.58      0.00
   -1   23    7     -0.78      0.00
    0   23    7     -1.80      0.00
    1   23    7      1.14      0.00
   -5   22    7     -0.78      0.00
   -4   22    7     -2.14      0.00
   -3   22    7     -0.39      0.00
   -2   22    7      0.60      0.00
   -1   22    7     -0.03      0.00
    0   22    7      1.47      0.00
    1   22    7     -0.81      0.00
    2   22    7     -0.06      0.00
    3   22    7     -1.86      0.00
   -7   21    7      0.93      0.00
   -6   21    7     -0.59      0.00
   -5   21    7     -0.55      0.00
   -4   21    7      0.80      0.00
   -3   21    7     -0.62      0.00
   -2   21    7     -0.17      0.00
   -1   21    7      2.79      0.00
    0   21    7      1.73      0.00
    1   21    7      1.16      0.00
    2   21    7     -1.13      0.00
    3   21    7      0.05      0.00
    4   21    7      0.50      0.00
   -8   20    7      0.35      0.00
   -7   20    7      1.25      0.00
   -6   20    7      1.40      0.00
   -5   20    7     -0.23      0.00
   -4   20    7     -2.10      0.00
   -3   20    7     -1.05      0.00
   -2   20    7      0.64      0.00
   -1   20    7     -0.34      0.00
    0   20    7      0.83      0.00
    1   20    7      0.10      0.00
    2   20    7     -0.31      0.00
    3   20    7     -1.37      0.00
    4   20    7     -1.26      0.00
    5   20    7     -0.74      0.00
   -8   19    7      1.03      0.00
   -7   19    7     -1.03      0.00
   -6   19    7     -0.41      0.00
   -5   19    7      0.92      0.00
   -4   19    7      1.03      0.00
   -3   19    7      0.44      0.00
   -2   19    7     -1.15      0.00
   -1   19    7      0.98      0.00
    0   19    7      1.11      0.00
    1   19    7      0.07      0.00
    2   19    7      0.52      0.00
    3   19    7      1.72      0.00
    4   19    7      1.81      0.00
    5   19    7      0.44      0.00
    6   19    7     -1.60      0.00
   -9   18    7      1.05      0.00
   -8   18    7      1.56      0.00
   -7   18    7      1.59      0.00
   -6   18    7      0.45      0.00
   -5   18    7      1.31      0.00
   -4   18    7      1.54      0.00
   -3   18    7      0.49      0.00
   -2   18    7      1.39      0.00
   -1   18    7     -0.42      0.00
    0   18    7     -0.16      0.00
    1   18    7      1.80      0.00
    2   18    7     -0.37      0.00
    3   18    7     -2.66      0.00
    4   18    7     -2.26      0.00
    5   18    7     -0.28      0.00
    6   18    7      0.88      0.00
    7   18    7     -2.19      0.00
  -10   17    7      2.75      0.00
   -9   17    7      1.21      0.00
   -8   17    7      0.08      0.00
   -7   17    7     -0.10      0.00
   -6   17    7      0.08      0.00
   -5   17    7     -1.72      0.00
   -4   17    7     -1.10      0.00
   -3   17    7      0.89      0.00
   -2   17    7     -0.22      0.00
   -1   17    7      0.56      0.00
    0   17    7      0.62      0.00
    1   17    7     -1.83      0.00
    2   17    7     -1.14      0.00
    3   17    7     -1.12      0.00
    4   17    7     -0.41      0.00
    5   17    7      0.26      0.00
    6   17    7     -0.90      0.00
    7   17    7      0.86      0.00
    8   17    7     -0.44      0.00
  -10   16    7      0.98      0.00
   -9   16    7      2.43      0.00
   -8   16    7      1.81      0.00
   -7   16    7      2.12      0.00
   -6   16    7      2.03      0.00
   -5   16    7      1.46      0.00
   -4   16    7     -1.22      0.00
   -3   16    7     -2.58      0.00
   -2   16    7      0.50      0.00
   -1   16    7      1.95      0.00
    0   16    7      1.60      0.00
    1   16    7      3.58      0.00
    2   16    7      1.34      0.00
    3   16    7      0.63      0.00
    4   16    7     -0.41      0.00
    5   16    7     -0.89      0.00
    6   16    7      1.30      0.00
    7   16    7     -0.22      0.00
    8   16    7     -0.61      0.00
  -10   15    7      1.49      0.00
   -9   15    7      0.72      0.00
   -8   15    7      1.62      0.00
   -7   15    7      0.51      0.00
   -6   15    7      0.52      0.00
   -5   15    7      0.97      0.00
   -4   15    7      2.16      0.00
   -3   15    7      1.48      0.00
   -2   15    7     -0.67      0.00
   -1   15    7     -0.83      0.00
    0   15    7      2.25      0.00
    1   15    7      2.49      0.00
    2   15    7      2.19      0.00
    3   15    7     -0.90      0.00
    4   15    7     -0.60      0.00
    5   15    7      0.81      0.00
    6   15    7     -0.86      0.00
    7   15    7      0.22      0.00
    8   15    7     -0.31      0.00
    9   15    7     -2.01      0.00
  -11   14    7      0.90      0.00
  -10   14    7      0.99      0.00
   -9   14    7      2.41      0.00
   -8   14    7      2.38      0.00
   -7   14    7      3.25      0.00
   -6   14    7      1.43      0.00
   -5   14    7     -1.63      0.00
   -4   14    7     -3.59      0.00
   -3   14    7     -0.85      0.00
   -2   14    7      2.00      0.00
   -1   14    7      3.07      0.00
    0   14    7     -0.35      0.00
    1   14    7     -3.41      0.00
    2   14    7     -2.35      0.00
    3   14    7      1.66      0.00
    4   14    7     -0.21      0.00
    5   14    7     -2.50      0.00
    6   14    7     -0.79      0.00
    7   14    7     -0.93      0.00
    8   14    7     -0.55      0.00
    9   14    7      0.57      0.00
  -11   13    7      0.55      0.00
  -10   13    7      2.20      0.00
   -9   13    7      1.71      0.00
   -8   13    7      3.02      0.00
   -7   13    7      2.70      0.00
   -6   13    7      2.09      0.00
   -5   13    7      2.55      0.00
   -4   13    7      1.56      0.00
   -3   13    7     -1.78      0.00
   -2   13    7     -1.30      0.00
   -1   13    7     -0.34      0.00
    0   13    7      3.58      0.00
    1   13    7      6.44      0.00
    2   13    7      2.72      0.00
    3   13    7     -2.39      0.00
    4   13    7     -0.45      0.00
    5   13    7      0.81      0.00
    6   13    7     -1.23      0.00
    7   13    7      0.28      0.00
    8   13    7      1.18      0.00
    9   13    7      0.37      0.00
   10   13    7      1.36      0.00
  -12   12    7     -0.72      0.00
  -11   12    7     -0.06      0.00
  -10   12    7     -0.76      0.00
   -9   12    7      1.52      0.00
   -8   12    7      2.06      0.00
   -7   12    7      3.59      0.00
   -6   12    7      3.84      0.00
   -5   12    7      0.64      0.00
   -4   12    7     -0.59      0.00
   -3   12    7     -0.12      0.00
   -2   12    7     -1.20      0.00
   -1   12    7      2.28      0.00
    0   12    7      3.61      0.00
    1   12    7      2.39      0.00
    2   12    7      2.88      0.00
    3   12    7      2.96      0.00
    4   12    7     -0.66      0.00
    5   12    7     -0.67      0.00
    6   12    7      1.76      0.00
    7   12    7     -1.03      0.00
    8   12    7     -2.53      0.00
    9   12    7      0.16      0.00
   10   12    7     -0.19      0.00
  -12   11    7      1.72      0.00
  -11   11    7      0.45      0.00
  -10   11    7      1.86      0.00
   -9   11    7      1.81      0.00
   -8   11    7      4.01      0.00
   -7   11    7      3.50      0.00
   -6   11    7      1.89      0.00
   -5   11    7      3.05      0.00
   -4   11    7      0.76      0.00
   -3   11    7     -1.67      0.00
   -2   11    7     -1.07      0.00
   -1   11    7     -4.47      0.00
    0   11    7     -3.70      0.00
    1   11    7     -0.70      0.00
    2   11    7      2.10      0.00
    3   11    7      1.59      0.00
    4   11    7      1.71      0.00
    5   11    7     -1.01      0.00
    6   11    7     -4.27      0.00
    7   11    7     -1.35      0.00
    8   11    7      1.82      0.00
    9   11    7     -0.03      0.00
   10   11    7      0.00      0.00
  -12   10    7     -1.14      0.00
  -11   10    7      1.39      0.00
  -10   10    7      0.45      0.00
   -9   10    7      2.06      0.00
   -8   10    7      2.49      0.00
   -7   10    7      4.30      0.00
   -6   10    7      4.45      0.00
   -5   10    7      0.97      0.00
[truncated: 4,639,229 more chars]
